# Supplementary material for: 1-[(Z)-1-Bromo-2-(butyl­dichloro-λ4-tellan­yl)ethen­yl]cyclo­hex-1-ene
Source: Acta Crystallogr Sect E Struct Rep Online. 2011 Jun 18;67(Pt 7):o1751–2. doi: 10.1107/S1600536811023142 (PMC3151772; doi:10.1107/S1600536811023142)
Supplement: Supplementary file 1 [file e-67-o1751-sup1.cif]

##############################################################################
#                                                                            #
# This CIF contains the data in a paper accepted for publication in          #
# Acta Crystallographica Section E. It conforms to the requirements of       #
# Notes for Authors for Acta Crystallographica Section E, and has been       #
# peer reviewed under the auspices of the IUCr Commission on Journals.       #
#                                                                            #
# Full details of the Crystallographic Information File format               #
# are given in the paper "The Crystallographic Information File (CIF):       #
# a New Standard Archive File for Crystallography" by S. R. Hall, F. H.      #
# Allen and I. D. Brown [Acta Cryst. (1991), A47, 655-685].                  #
#                                                                            #
# The current version of the core CIF dictionary is obtainable from          #
# ftp://ftp.iucr.org/pub/cif_core.dic.                                       #
#                                                                            #
# Software is freely available for graphical display of the structure(s)     #
# in this CIF. For information consult the CIF software page                 #
# http://www.iucr.org/resources/cif/software.                                #
#                                                                            #
# This file may be used for bona fide research purposes within the           #
# scientific community so long as proper attribution is given to the journal # 
# article from which it was obtained.                                        #
#                                                                            #
##############################################################################
data_I
_audit_creation_method     SHELXL-97
_chemical_name_systematic
;
1-[(<i>Z</i>)-1-Bromo-2-(butyldichloro-\l^4^-tellanyl)ethenyl]cyclohex-1-ene
;
_chemical_name_common     ?
_chemical_formula_moiety     'C12 H19 Br Cl2 Te'
_chemical_formula_sum     'C12 H19 Br Cl2 Te'
_chemical_formula_iupac     'C12 H19 Br Cl2 Te'
_chemical_formula_weight     441.67
_chemical_melting_point     ?
_symmetry_cell_setting     triclinic
_symmetry_space_group_name_H-M     'P -1'
_symmetry_space_group_name_Hall     '-P 1'
loop_
    _symmetry_equiv_pos_as_xyz
    'x, y, z'
    '-x, -y, -z'
_cell_length_a     6.311(3)
_cell_length_b     10.243(6)
_cell_length_c     12.334(9)
_cell_angle_alpha     103.34(2)
_cell_angle_beta     91.53(2)
_cell_angle_gamma     91.411(14)
_cell_volume     775.1(8)
_cell_formula_units_Z     2
_cell_measurement_reflns_used     2823
_cell_measurement_theta_min     2.33
_cell_measurement_theta_max     30.33
_cell_measurement_temperature     98(2)
_exptl_crystal_description     'block'
_exptl_crystal_colour     'colourless'
_exptl_crystal_size_max     0.22
_exptl_crystal_size_mid     0.20
_exptl_crystal_size_min     0.15
_exptl_crystal_density_diffrn     1.893
_exptl_crystal_density_meas     ?
_exptl_crystal_density_method     'not measured'
_exptl_crystal_F_000     424
_exptl_absorpt_coefficient_mu     4.816
_exptl_absorpt_correction_type     multi-scan
_exptl_absorpt_process_details     '(ABSCOR; Higashi, 1995)'
_exptl_absorpt_correction_T_min     0.360
_exptl_absorpt_correction_T_max     0.486
_exptl_special_details
;
;
_diffrn_ambient_temperature     98(2)
_diffrn_radiation_type     MoK\a
_diffrn_radiation_wavelength     0.71073
_diffrn_radiation_source     'fine-focus sealed tube'
_diffrn_radiation_monochromator     graphite
_diffrn_measurement_device
;
Rigaku Saturn724
;
_diffrn_measurement_method     'dtprofit.ref'
_diffrn_detector_area_resol_mean     28.5714
_diffrn_reflns_number     7151
_diffrn_reflns_av_R_equivalents     0.0331
_diffrn_reflns_av_sigmaI/netI     0.0307
_diffrn_reflns_theta_min     2.95
_diffrn_reflns_theta_max     26.0
_diffrn_reflns_theta_full     25.99
_diffrn_measured_fraction_theta_max     0.989
_diffrn_measured_fraction_theta_full     0.989
_diffrn_reflns_limit_h_min     -7
_diffrn_reflns_limit_h_max     7
_diffrn_reflns_limit_k_min     -12
_diffrn_reflns_limit_k_max     12
_diffrn_reflns_limit_l_min     -15
_diffrn_reflns_limit_l_max     14
_diffrn_standards_number     ?
_diffrn_standards_interval_count     ?
_diffrn_standards_interval_time     ?
_diffrn_standards_decay_%     ?
_refine_special_details
;
Refinement of <i>F</i>^2^ against ALL reflections. The weighted <i>R</i>-factor
<i>wR</i> and goodness of fit <i>S</i> are based on <i>F</i>^2^, conventional
<i>R</i>-factors <i>R</i> are based on <i>F</i>, with <i>F</i> set to zero for
negative <i>F</i>^2^. The threshold expression of <i>F</i>^2^ >
2\s(<i>F</i>^2^) is used only for calculating <i>R</i>-factors(gt) <i>etc</i>.
and is not relevant to the choice of reflections for refinement.
<i>R</i>-factors based on <i>F</i>^2^ are statistically about twice as large
as those based on <i>F</i>, and <i>R</i>- factors based on ALL data will be
even larger.
;
_reflns_number_total     3012
_reflns_number_gt     2898
_reflns_threshold_expression     I>2\s(I)
_refine_ls_structure_factor_coef     Fsqd
_refine_ls_matrix_type     full
_refine_ls_R_factor_all     0.0336
_refine_ls_R_factor_gt     0.0321
_refine_ls_wR_factor_gt     0.0839
_refine_ls_wR_factor_ref     0.0857
_refine_ls_goodness_of_fit_ref     1.124
_refine_ls_restrained_S_all     1.124
_refine_ls_number_reflns     3012
_refine_ls_number_parameters     146
_refine_ls_number_restraints     0
_refine_ls_hydrogen_treatment     constr
_refine_ls_weighting_scheme     calc
_refine_ls_weighting_details
         'calc w=1/[\s^2^(Fo^2^)+(0.0328P)^2^+2.7479P] where P=(Fo^2^+2Fc^2^)/3'
_atom_sites_solution_hydrogens     geom
_atom_sites_solution_primary     direct
_atom_sites_solution_secondary     difmap
_refine_ls_shift/su_max     0.000
_refine_ls_shift/su_mean     0.000
_refine_diff_density_max     0.893
_refine_diff_density_min     -0.590
_refine_ls_extinction_method     none
_refine_ls_extinction_coef     ?
loop_
    _atom_type_symbol
    _atom_type_description
    _atom_type_scat_dispersion_real
    _atom_type_scat_dispersion_imag
    _atom_type_scat_source
    'C' 'C' 0.0033 0.0016
                         'International Tables Vol C Tables 4.2.6.8 and 6.1.1.4'
    'H' 'H' 0.0000 0.0000
                         'International Tables Vol C Tables 4.2.6.8 and 6.1.1.4'
    'Br' 'Br' -0.2901 2.4595
                         'International Tables Vol C Tables 4.2.6.8 and 6.1.1.4'
    'Te' 'Te' -0.5308 1.6751
                         'International Tables Vol C Tables 4.2.6.8 and 6.1.1.4'
    'Cl' 'Cl' 0.1484 0.1585
                         'International Tables Vol C Tables 4.2.6.8 and 6.1.1.4'
_computing_data_collection
;
CrystalClear (Molecular Structure Corporation & Rigaku, 2005)
;
_computing_cell_refinement
;
CrystalClear (Molecular Structure Corporation & Rigaku, 2005)
;
_computing_data_reduction
;
CrystalClear (Molecular Structure Corporation & Rigaku, 2005)
;
_computing_structure_solution     'SIR97 (Altomare <i>et al.</i>, 1999)'
_computing_structure_refinement     'SHELXL97 (Sheldrick, 2008)'
_computing_molecular_graphics
                      'ORTEP-3 (Farrugia, 1997) and DIAMOND (Brandenburg, 2006)'
_computing_publication_material
                     'MarvinSketch (Chemaxon, 2010) and publCIF (Westrip, 2010)'
loop_
    _atom_site_type_symbol
    _atom_site_label
    _atom_site_fract_x
    _atom_site_fract_y
    _atom_site_fract_z
    _atom_site_U_iso_or_equiv
    _atom_site_adp_type
    _atom_site_calc_flag
    _atom_site_refinement_flags
    _atom_site_occupancy
    _atom_site_symmetry_multiplicity
    _atom_site_disorder_assembly
    _atom_site_disorder_group
    Te Te 0.54785(4) 0.72646(3) 0.54317(2) 0.02297(11) Uani d . 1 1 . .
    Cl Cl1 0.28881(18) 0.59324(11) 0.63286(10) 0.0303(2) Uani d . 1 1 . .
    Cl Cl2 0.76717(17) 0.88070(11) 0.46001(9) 0.0270(2) Uani d . 1 1 . .
    Br Br 0.88870(7) 0.84752(4) 0.75713(4) 0.02781(13) Uani d . 1 1 . .
    C C1 0.4888(7) 0.8911(4) 0.6734(4) 0.0243(9) Uani d . 1 1 . .
    H H1 0.3606 0.9336 0.6721 0.029 Uiso calc R 1 1 . .
    C C2 0.6258(6) 0.9377(4) 0.7578(4) 0.0210(8) Uani d . 1 1 . .
    C C3 0.2891(7) 0.7512(5) 0.4343(4) 0.0272(10) Uani d . 1 1 . .
    H H3A 0.1601 0.7647 0.4760 0.033 Uiso calc R 1 1 . .
    H H3B 0.3167 0.8303 0.4056 0.033 Uiso calc R 1 1 . .
    C C4 0.2579(7) 0.6278(4) 0.3363(4) 0.0254(9) Uani d . 1 1 . .
    H H4A 0.3884 0.6127 0.2960 0.031 Uiso calc R 1 1 . .
    H H4B 0.2263 0.5491 0.3649 0.031 Uiso calc R 1 1 . .
    C C5 0.0798(7) 0.6463(5) 0.2574(4) 0.0275(9) Uani d . 1 1 . .
    H H5A 0.1144 0.7224 0.2260 0.033 Uiso calc R 1 1 . .
    H H5B -0.0492 0.6655 0.2983 0.033 Uiso calc R 1 1 . .
    C C6 0.0426(8) 0.5215(5) 0.1634(4) 0.0327(11) Uani d . 1 1 . .
    H H6A 0.1697 0.5029 0.1223 0.049 Uiso calc R 1 1 . .
    H H6B -0.0705 0.5363 0.1145 0.049 Uiso calc R 1 1 . .
    H H6C 0.0051 0.4465 0.1942 0.049 Uiso calc R 1 1 . .
    C C7 0.5937(7) 1.0547(4) 0.8505(4) 0.0218(9) Uani d . 1 1 . .
    C C8 0.7386(8) 1.0984(5) 0.9333(4) 0.0278(10) Uani d . 1 1 . .
    H H8 0.8617 1.0502 0.9330 0.033 Uiso calc R 1 1 . .
    C C9 0.7148(8) 1.2201(5) 1.0265(4) 0.0339(11) Uani d . 1 1 . .
    H H9A 0.8450 1.2744 1.0361 0.041 Uiso calc R 1 1 . .
    H H9B 0.6925 1.1917 1.0952 0.041 Uiso calc R 1 1 . .
    C C10 0.5313(8) 1.3048(5) 1.0050(5) 0.0390(12) Uani d . 1 1 . .
    H H10A 0.4959 1.3655 1.0744 0.047 Uiso calc R 1 1 . .
    H H10B 0.5742 1.3585 0.9536 0.047 Uiso calc R 1 1 . .
    C C11 0.3404(8) 1.2207(5) 0.9576(4) 0.0358(11) Uani d . 1 1 . .
    H H11A 0.2274 1.2786 0.9452 0.043 Uiso calc R 1 1 . .
    H H11B 0.2927 1.1710 1.0110 0.043 Uiso calc R 1 1 . .
    C C12 0.3841(7) 1.1224(5) 0.8482(4) 0.0280(10) Uani d . 1 1 . .
    H H12A 0.2710 1.0542 0.8316 0.034 Uiso calc R 1 1 . .
    H H12B 0.3833 1.1700 0.7888 0.034 Uiso calc R 1 1 . .
loop_
    _atom_site_aniso_label
    _atom_site_aniso_U_11
    _atom_site_aniso_U_22
    _atom_site_aniso_U_33
    _atom_site_aniso_U_12
    _atom_site_aniso_U_13
    _atom_site_aniso_U_23
    Te 0.02153(17) 0.01990(16) 0.02365(17) 0.00270(11) -0.00238(11) -0.00268(11)
    Cl1 0.0311(6) 0.0213(5) 0.0360(6) -0.0017(4) 0.0052(5) 0.0010(4)
    Cl2 0.0254(5) 0.0286(5) 0.0260(5) 0.0036(4) 0.0036(4) 0.0034(4)
    Br 0.0224(2) 0.0283(2) 0.0286(2) 0.00692(18) -0.00469(18) -0.00199(18)
    C1 0.023(2) 0.023(2) 0.025(2) 0.0068(17) 0.0015(17) -0.0014(17)
    C2 0.0174(19) 0.0191(19) 0.026(2) 0.0021(16) 0.0012(16) 0.0042(17)
    C3 0.023(2) 0.024(2) 0.030(2) 0.0023(17) -0.0078(18) -0.0023(19)
    C4 0.032(2) 0.021(2) 0.021(2) 0.0082(18) -0.0013(18) 0.0000(17)
    C5 0.031(2) 0.024(2) 0.025(2) 0.0000(18) -0.0044(18) 0.0004(18)
    C6 0.042(3) 0.028(2) 0.025(2) 0.000(2) -0.004(2) 0.0016(19)
    C7 0.026(2) 0.0157(19) 0.024(2) -0.0026(16) 0.0001(17) 0.0042(16)
    C8 0.028(2) 0.025(2) 0.028(2) 0.0017(18) -0.0027(19) 0.0029(19)
    C9 0.031(3) 0.033(3) 0.030(2) 0.000(2) -0.003(2) -0.009(2)
    C10 0.040(3) 0.032(3) 0.037(3) 0.005(2) 0.000(2) -0.008(2)
    C11 0.034(3) 0.034(3) 0.034(3) 0.010(2) 0.000(2) -0.001(2)
    C12 0.026(2) 0.027(2) 0.027(2) 0.0040(18) -0.0047(18) 0.0000(19)
_geom_special_details
;
All s.u.'s (except the s.u. in the dihedral angle between two l.s. planes) are
estimated using the full covariance matrix. The cell s.u.'s are taken into
account individually in the estimation of s.u.'s in distances, angles and
torsion angles; correlations between s.u.'s in cell parameters are only used
when they are defined by crystal symmetry. An approximate (isotropic)
treatment of cell s.u.'s is used for estimating s.u.'s involving l.s. planes.
;
loop_
    _geom_bond_atom_site_label_1
    _geom_bond_atom_site_label_2
    _geom_bond_site_symmetry_2
    _geom_bond_distance
    _geom_bond_publ_flag
    Te Cl1 . 2.5381(15) y
    Te Cl2 . 2.4859(15) y
    Te C1 . 2.092(4) y
    Te C3 . 2.143(4) y
    Br C2 . 1.918(4) ?
    C1 C2 . 1.327(6) ?
    C1 H1 . 0.9300 ?
    C2 C7 . 1.475(6) ?
    C3 C4 . 1.539(6) ?
    C3 H3A . 0.9700 ?
    C3 H3B . 0.9700 ?
    C4 C5 . 1.511(6) ?
    C4 H4A . 0.9700 ?
    C4 H4B . 0.9700 ?
    C5 C6 . 1.524(6) ?
    C5 H5A . 0.9700 ?
    C5 H5B . 0.9700 ?
    C6 H6A . 0.9600 ?
    C6 H6B . 0.9600 ?
    C6 H6C . 0.9600 ?
    C7 C8 . 1.341(6) ?
    C7 C12 . 1.511(6) ?
    C8 C9 . 1.502(6) ?
    C8 H8 . 0.9300 ?
    C9 C10 . 1.518(7) ?
    C9 H9A . 0.9700 ?
    C9 H9B . 0.9700 ?
    C10 C11 . 1.488(7) ?
    C10 H10A . 0.9700 ?
    C10 H10B . 0.9700 ?
    C11 C12 . 1.522(7) ?
    C11 H11A . 0.9700 ?
    C11 H11B . 0.9700 ?
    C12 H12A . 0.9700 ?
    C12 H12B . 0.9700 ?
loop_
    _geom_angle_atom_site_label_1
    _geom_angle_atom_site_label_2
    _geom_angle_atom_site_label_3
    _geom_angle_site_symmetry_1
    _geom_angle_site_symmetry_3
    _geom_angle
    _geom_angle_publ_flag
    C1 Te C3 . . 97.25(17) ?
    C1 Te Cl2 . . 87.77(14) ?
    C3 Te Cl2 . . 88.63(14) ?
    C1 Te Cl1 . . 86.80(14) ?
    Cl1 Te Cl2 . . 172.48(4) y
    C2 C1 Te . . 123.1(3) ?
    C2 C1 H1 . . 118.5 ?
    Te C1 H1 . . 118.5 ?
    C1 C2 C7 . . 125.3(4) ?
    C1 C2 Br . . 117.1(3) ?
    C7 C2 Br . . 117.6(3) ?
    C4 C3 Te . . 111.2(3) ?
    C4 C3 H3A . . 109.4 ?
    Te C3 H3A . . 109.4 ?
    C4 C3 H3B . . 109.4 ?
    Te C3 H3B . . 109.4 ?
    H3A C3 H3B . . 108.0 ?
    C5 C4 C3 . . 111.5(4) ?
    C5 C4 H4A . . 109.3 ?
    C3 C4 H4A . . 109.3 ?
    C5 C4 H4B . . 109.3 ?
    C3 C4 H4B . . 109.3 ?
    H4A C4 H4B . . 108.0 ?
    C4 C5 C6 . . 111.3(4) ?
    C4 C5 H5A . . 109.4 ?
    C6 C5 H5A . . 109.4 ?
    C4 C5 H5B . . 109.4 ?
    C6 C5 H5B . . 109.4 ?
    H5A C5 H5B . . 108.0 ?
    C5 C6 H6A . . 109.5 ?
    C5 C6 H6B . . 109.5 ?
    H6A C6 H6B . . 109.5 ?
    C5 C6 H6C . . 109.5 ?
    H6A C6 H6C . . 109.5 ?
    H6B C6 H6C . . 109.5 ?
    C8 C7 C2 . . 122.8(4) ?
    C8 C7 C12 . . 121.3(4) ?
    C2 C7 C12 . . 115.9(4) ?
    C7 C8 C9 . . 124.2(4) ?
    C7 C8 H8 . . 117.9 ?
    C9 C8 H8 . . 117.9 ?
    C8 C9 C10 . . 112.4(4) ?
    C8 C9 H9A . . 109.1 ?
    C10 C9 H9A . . 109.1 ?
    C8 C9 H9B . . 109.1 ?
    C10 C9 H9B . . 109.1 ?
    H9A C9 H9B . . 107.9 ?
    C11 C10 C9 . . 111.9(4) ?
    C11 C10 H10A . . 109.2 ?
    C9 C10 H10A . . 109.2 ?
    C11 C10 H10B . . 109.2 ?
    C9 C10 H10B . . 109.2 ?
    H10A C10 H10B . . 107.9 ?
    C10 C11 C12 . . 112.2(4) ?
    C10 C11 H11A . . 109.2 ?
    C12 C11 H11A . . 109.2 ?
    C10 C11 H11B . . 109.2 ?
    C12 C11 H11B . . 109.2 ?
    H11A C11 H11B . . 107.9 ?
    C7 C12 C11 . . 113.1(4) ?
    C7 C12 H12A . . 109.0 ?
    C11 C12 H12A . . 109.0 ?
    C7 C12 H12B . . 109.0 ?
    C11 C12 H12B . . 109.0 ?
    H12A C12 H12B . . 107.8 ?
loop_
    _geom_torsion_atom_site_label_1
    _geom_torsion_atom_site_label_2
    _geom_torsion_atom_site_label_3
    _geom_torsion_atom_site_label_4
    _geom_torsion_site_symmetry_1
    _geom_torsion_site_symmetry_2
    _geom_torsion_site_symmetry_3
    _geom_torsion_site_symmetry_4
    _geom_torsion
    _geom_torsion_publ_flag
    C3 Te C1 C2 . . . . -168.3(4) ?
    Cl2 Te C1 C2 . . . . -80.0(4) ?
    Cl1 Te C1 C2 . . . . 105.2(4) ?
    Te C1 C2 C7 . . . . 178.8(3) ?
    Te C1 C2 Br . . . . 0.2(5) ?
    C1 Te C3 C4 . . . . -168.9(3) ?
    Cl2 Te C3 C4 . . . . 103.5(3) ?
    Cl1 Te C3 C4 . . . . -82.6(3) ?
    Te C3 C4 C5 . . . . -178.3(3) ?
    C3 C4 C5 C6 . . . . -177.4(4) ?
    C1 C2 C7 C8 . . . . -179.3(5) ?
    Br C2 C7 C8 . . . . -0.7(6) ?
    C1 C2 C7 C12 . . . . 1.7(6) ?
    Br C2 C7 C12 . . . . -179.7(3) ?
    C2 C7 C8 C9 . . . . 177.6(4) ?
    C12 C7 C8 C9 . . . . -3.5(7) ?
    C7 C8 C9 C10 . . . . -11.7(7) ?
    C8 C9 C10 C11 . . . . 42.3(6) ?
    C9 C10 C11 C12 . . . . -58.9(6) ?
    C8 C7 C12 C11 . . . . -12.0(6) ?
    C2 C7 C12 C11 . . . . 167.0(4) ?
    C10 C11 C12 C7 . . . . 42.8(6) ?
loop_
    _geom_hbond_atom_site_label_D
    _geom_hbond_atom_site_label_H
    _geom_hbond_atom_site_label_A
    _geom_hbond_site_symmetry_A
    _geom_hbond_distance_DH
    _geom_hbond_distance_HA
    _geom_hbond_distance_DA
    _geom_hbond_angle_DHA
    C3 H3a Cl2 1_455 0.97 2.80 3.576(5) 138
data_global
_journal_date_recd_electronic     2011-06-12
_journal_date_accepted     2011-06-14
_journal_name_full     'Acta Crystallographica, Section E'
_journal_year     2011
_journal_volume     67
_journal_issue      7
_journal_page_first     o1751
_journal_page_last     o1752
_journal_paper_category     QO
_journal_coeditor_code     HG5055
_publ_contact_author_name     'Julio Zukerman-Schpector'
_publ_contact_author_address
;
Departmento de Qu\'imica,
Universidade Federal de S\~ao Carlos,
C.P. 676,
13565-905 S\~ao Carlos -SP,
Brazil
;
_publ_contact_author_email     julio@power.ufscar.br
_publ_contact_author_fax     '+55 16 33518350'
_publ_contact_author_phone     '+ 55 16 33518208'
_publ_section_title
;
1-[(<i>Z</i>)-1-Bromo-2-(butyldichloro-\l^4^-tellanyl)ethenyl]cyclohex-1-ene
;
loop_
    _publ_author_name
    _publ_author_footnote
    _publ_author_address
    'Zukerman-Schpector, Julio' .
;
Departmento de Qu\'imica,
Universidade Federal de S\~ao Carlos,
CP 676, 13565-905 S\~ao Carlos, SP, Brazil
;
    'Caracelli, Ignez' .
;
BioMat-Departmento de F\'isica,
Universidade Federal de S\~ao Carlos,
CP 676, 13565-905 S\~ao Carlos, SP, Brazil
;
    'Guadagnin, Rafael Carlos' .
;
Departamento de Ci\^encias Exatas e da Terra,
Universidade Federal de S\~ao Paulo-Campus Diadema,
Rua Prof. Artur Ridel 275
09972-270 Diadema, SP, Brazil
;
    'Stefani, H\'elio A.' .
;
Departamento de Farm\'acia,
Faculdade de Ci\^encias Farmac\^euticas,
Universidade de S\~ao Paulo,
S\~ao Paulo, SP, Brazil
;
    'Tiekink, Edward R. T.' .
;
Department of Chemistry, University of Malaya, 50603 Kuala Lumpur, Malaysia
;
