# Supplementary material for: 1-[(Z)-1-Bromo-2-(butyl­dichloro-λ4-tellan­yl)ethen­yl]cyclo­hex-1-ene
Source: Acta Crystallogr Sect E Struct Rep Online. 2011 Jun 18;67(Pt 7):o1751–2. doi: 10.1107/S1600536811023142 (PMC3151772; doi:10.1107/S1600536811023142)
Supplement: Supplementary file 2 [file e-67-o1751-Isup2.hkl]

#
# h,k,l, Fc-squared, Fo-squared, sigma(Fo-squared) and status flag
#
data_I
_shelx_title ' s86 in P -1'
_shelx_refln_list_code          4
_shelx_F_calc_maximum      191.96
_exptl_crystal_F_000       424.00
_reflns_d_resolution_high  0.8108
 
loop_
 _symmetry_equiv_pos_as_xyz
 'x, y, z'
 '-x, -y, -z'
 
_cell_length_a     6.3110
_cell_length_b    10.2433
_cell_length_c    12.3340
_cell_angle_alpha 103.342
_cell_angle_beta   91.528
_cell_angle_gamma  91.411
 
_shelx_F_squared_multiplier     1.000
 
loop_
 _refln_index_h
 _refln_index_k
 _refln_index_l
 _refln_F_squared_calc
 _refln_F_squared_meas
 _refln_F_squared_sigma
 _refln_observed_status
   1   0   0     6869.69     6876.03     46.86 o
   2   0   0      632.50      487.65      8.03 o
   3   0   0     1917.04     1866.96     33.45 o
   4   0   0      133.50      156.89     11.30 o
   5   0   0     1844.98     1897.72     30.10 o
   6   0   0     1175.09     1231.38     25.37 o
   7   0   0      356.00      321.17     20.33 o
  -7   1   0       23.92        9.91      2.04 o
  -6   1   0     2181.09     2386.09     62.40 o
  -5   1   0      938.24      978.32     44.39 o
  -4   1   0     7490.65     8040.97     84.56 o
  -3   1   0     5446.64     5523.97     36.44 o
  -2   1   0      168.77      120.14      5.40 o
  -1   1   0     1710.72     1645.14     20.13 o
   1   1   0      963.49      909.97     40.12 o
   2   1   0      194.18      191.07      7.85 o
   3   1   0    11601.66    12203.77     75.06 o
   4   1   0      853.35      894.38     17.23 o
   5   1   0      827.72      749.42     15.86 o
   6   1   0      614.37      620.52     23.12 o
   7   1   0      233.12      217.35     20.79 o
  -7   2   0     2411.41     2654.80    124.51 o
  -6   2   0        4.60        5.25      8.37 o
  -5   2   0       69.30       48.08      3.72 o
  -4   2   0      724.42      708.79     18.71 o
  -3   2   0     2924.61     2883.45     27.74 o
  -2   2   0       39.17       58.63      4.29 o
  -1   2   0    29018.30    28219.32    200.90 o
   0   2   0    11664.77    10627.11    102.57 o
   2   2   0    11621.18    11626.71    146.73 o
   3   2   0     2365.02     2689.00     20.74 o
   4   2   0     1762.47     1859.40     59.09 o
   5   2   0      910.44      859.42     24.44 o
   6   2   0      208.53      203.26     19.82 o
   7   2   0      208.57      177.54     15.59 o
  -7   3   0      662.17      685.12     27.70 o
  -6   3   0     2154.52     2249.97     67.23 o
  -5   3   0      559.83      544.28     15.51 o
  -4   3   0     4931.44     4963.72     64.52 o
  -3   3   0     1329.17     1305.74     20.97 o
  -2   3   0     8675.83     8432.13    203.08 o
  -1   3   0     9674.46     9427.24     97.33 o
   0   3   0      923.93      902.93     27.83 o
   1   3   0     3545.27     3750.46     68.61 o
   2   3   0      641.38      623.82     30.48 o
   3   3   0     1255.83     1268.86     18.69 o
   4   3   0       13.24       18.63      3.06 o
   5   3   0     3590.32     2138.49     72.76 o
   6   3   0      866.87      898.28     61.19 o
   7   3   0     1304.40     1309.34     58.99 o
  -7   4   0     1513.76     1585.57     87.67 o
  -6   4   0       53.06       29.40      5.93 o
  -5   4   0     2568.72     2737.05     53.24 o
  -4   4   0        4.81        5.56      2.20 o
  -3   4   0      515.89      524.40     10.48 o
  -1   4   0     5122.36     4991.43     29.19 o
   0   4   0      289.94      347.65     12.31 o
   1   4   0     6920.65     7295.00    133.42 o
   2   4   0    13343.90    14064.73    284.82 o
   3   4   0        2.41        7.62      2.82 o
   4   4   0     1654.63     1580.89     23.92 o
   5   4   0      148.71      112.99     11.21 o
   6   4   0      429.65      435.50     48.84 o
   7   4   0       83.60       64.50      9.28 o
  -7   5   0     1627.75     1746.28     91.17 o
  -6   5   0       27.40       19.07      6.64 o
  -5   5   0      345.48      341.76     15.26 o
  -4   5   0     3908.54     4038.97     67.65 o
  -3   5   0     2903.35     2882.11     34.45 o
  -2   5   0    13117.15    12811.76    102.09 o
  -1   5   0      252.81      432.58     31.97 o
   0   5   0     2822.91     2996.02     48.25 o
   1   5   0     5423.60     5403.72    134.36 o
   3   5   0      706.12      702.78     16.64 o
   4   5   0      443.84      438.57     14.97 o
   5   5   0     1820.23     1977.39     65.16 o
   6   5   0      181.11      205.13     36.42 o
   7   5   0      719.69      714.00     48.12 o
  -6   6   0      783.03      799.51     41.03 o
  -5   6   0     2274.66     2128.63     82.83 o
  -4   6   0      205.70      170.68      8.08 o
  -3   6   0     1246.38     1230.66     16.86 o
  -2   6   0       58.64       67.09      2.97 o
  -1   6   0      571.23     1148.55     71.21 o
   0   6   0     1222.43     1363.42     38.57 o
   1   6   0    15774.68    15634.60    503.82 o
   2   6   0       48.87       47.87      3.30 o
   3   6   0      519.98      520.10     10.01 o
   4   6   0     3971.42     4090.85     96.82 o
   5   6   0      634.35      662.85     35.05 o
   6   6   0      734.55      753.70    112.08 o
  -6   7   0      432.52      394.28     45.73 o
  -5   7   0     2073.98     2119.05     81.41 o
  -4   7   0     1230.99     1270.43     35.89 o
  -2   7   0     3064.78     2996.80     52.14 o
  -1   7   0      275.59      265.15      7.11 o
   0   7   0     5593.12     5416.37    108.09 o
   1   7   0      842.93      825.74     25.45 o
   2   7   0      150.90      164.04     14.95 o
   3   7   0      486.10      418.64     16.97 o
   4   7   0      981.11     1011.29     24.59 o
   5   7   0        2.98        7.90      4.13 o
   6   7   0       29.67       27.05      9.84 o
  -6   8   0     2190.37     2411.45    126.41 o
  -5   8   0      347.54      339.24     39.42 o
  -4   8   0      141.68      148.48     13.83 o
  -3   8   0     2101.76     2141.00     39.79 o
  -2   8   0      180.93      153.42      8.16 o
  -1   8   0      177.30      143.31      5.88 o
   0   8   0     1549.94     1548.45     41.93 o
   1   8   0      721.14      691.37      7.80 o
   2   8   0       96.54       71.19      3.61 o
   3   8   0     4343.86     4576.12    106.03 o
   4   8   0     1412.38     1407.55     59.14 o
   5   8   0      672.97      712.13     30.07 o
  -5   9   0      390.48      332.26     41.48 o
  -4   9   0       43.67       33.07      9.59 o
  -3   9   0     1344.32     1363.13     45.02 o
  -2   9   0     1107.64     1205.49     27.93 o
  -1   9   0     2576.01     2590.98     39.20 o
   0   9   0     2704.40     2810.94     55.70 o
   1   9   0       16.39       41.03     10.49 o
   2   9   0     1611.06     1699.72     35.50 o
   3   9   0      153.68      109.47      8.00 o
   4   9   0       97.41       87.31      8.43 o
   5   9   0       23.89       16.98      4.39 o
  -4  10   0     2557.80     2853.39    153.22 o
  -3  10   0      398.42      404.81     11.27 o
  -2  10   0       23.52       19.74      2.93 o
  -1  10   0      493.92      466.82     40.87 o
   0  10   0      189.91      157.36      6.58 o
   1  10   0       92.19       86.18      6.77 o
   2  10   0     1095.04     1113.55     35.18 o
   3  10   0     1285.35     1292.05     44.93 o
   4  10   0        6.61        8.43      4.51 o
  -3  11   0     1290.32     1404.03     73.14 o
  -2  11   0      263.10      244.15      8.05 o
  -1  11   0     1169.55     1209.40     41.01 o
   0  11   0      116.29      118.29      8.78 o
   1  11   0      556.38      606.70     16.63 o
   2  11   0     1766.10     1797.15     69.30 o
   3  11   0       58.40       33.02      8.04 o
  -1  12   0      283.64      279.22     29.20 o
   0  12   0       12.43       13.04      4.21 o
   1  12   0       32.69       27.91      7.93 o
  -1 -12   1        6.56       10.81      3.61 o
   0 -12   1       39.05       29.84      4.89 o
   1 -12   1     1112.10      999.24     99.53 o
   2 -12   1      287.06      277.73     41.75 o
  -3 -11   1       83.38       66.61      9.44 o
  -2 -11   1     1462.45     1457.31     49.66 o
  -1 -11   1      965.64     1064.88     37.11 o
   0 -11   1     1858.68     2031.81     76.98 o
   1 -11   1        6.19       11.24      2.41 o
   2 -11   1      429.10      410.55     11.14 o
   3 -11   1     1220.63     1239.08     69.19 o
  -4 -10   1      218.28      175.95     24.36 o
  -3 -10   1     1404.97     1354.54     49.92 o
  -2 -10   1       77.49       72.16      6.25 o
  -1 -10   1      505.04      541.75     17.03 o
   0 -10   1      126.56      114.70      6.24 o
   1 -10   1     1234.35     1213.06     33.11 o
   2 -10   1      124.21      103.86      4.65 o
   3 -10   1     3127.20     3425.78    182.63 o
   4 -10   1       50.46       40.97      8.76 o
  -5  -9   1       50.14       50.76     14.38 o
  -4  -9   1        2.12        9.92      6.01 o
  -3  -9   1     2165.87     2172.82     72.22 o
  -2  -9   1      771.41      756.53     20.49 o
  -1  -9   1     1396.27     1389.15     26.00 o
   0  -9   1     1587.20     1496.56     68.23 o
   1  -9   1      346.08      351.59     12.60 o
   2  -9   1     2688.57     2633.40     57.39 o
   3  -9   1        9.80        6.67      2.94 o
   4  -9   1      137.33       93.08     17.84 o
   5  -9   1      493.69      416.46     62.16 o
  -5  -8   1        6.02       18.48      3.70 o
  -4  -8   1     2856.19     2903.40     85.81 o
  -3  -8   1     1952.98     1998.16     54.25 o
  -2  -8   1      126.40      142.54      5.09 o
  -1  -8   1     1115.82     1058.59     26.12 o
   0  -8   1      394.23      393.03      8.21 o
   1  -8   1     1138.18     1098.90     22.04 o
   2  -8   1      242.02      217.21      8.53 o
   3  -8   1     1680.75     1607.05     36.78 o
   4  -8   1        3.39        8.85      2.74 o
   5  -8   1     2695.55     2821.18    129.83 o
   6  -8   1      546.83      567.10     71.75 o
  -6  -7   1       66.53       73.06     16.27 o
  -5  -7   1      289.13      218.34     27.35 o
  -4  -7   1      142.81      128.33      9.09 o
  -3  -7   1      832.27      834.61     36.24 o
  -2  -7   1        4.28       41.44      6.36 o
  -1  -7   1     3655.57     3803.31     94.93 o
   0  -7   1     3771.33     3836.12     86.53 o
   1  -7   1     4156.17     4141.83     81.81 o
   2  -7   1     3735.49     3607.17     51.98 o
   3  -7   1       62.65       57.73      5.54 o
   4  -7   1     3239.05     3174.27    195.87 o
   5  -7   1      636.38      601.43     24.83 o
   6  -7   1      339.93      330.55     25.59 o
  -6  -6   1       45.95       54.87     11.64 o
  -5  -6   1     1390.94     1384.46     47.92 o
  -4  -6   1     5561.45     5612.00    251.75 o
  -3  -6   1        1.29        8.50      2.66 o
  -2  -6   1     3228.29     3175.35     58.70 o
  -1  -6   1     1875.19     1827.63     48.22 o
   0  -6   1      690.26      707.45     21.83 o
   1  -6   1     1097.16     1105.51     20.40 o
   2  -6   1     3583.58     3693.88     44.01 o
   3  -6   1       16.30       27.39      4.29 o
   4  -6   1      843.88      759.41     16.93 o
   5  -6   1     3171.20     3184.31    135.40 o
   6  -6   1       11.33       15.67      6.01 o
  -7  -5   1       26.47       43.80     12.92 o
  -6  -5   1      159.04      151.06     28.11 o
  -5  -5   1     1580.12     1645.15     61.44 o
  -4  -5   1       49.28       48.47      6.17 o
  -3  -5   1      757.56      742.51     17.33 o
  -2  -5   1      244.70      218.53     14.13 o
  -1  -5   1     7992.16     8326.97    134.15 o
   0  -5   1      449.18      411.51     13.01 o
   1  -5   1     5960.78     5854.45     29.65 o
   2  -5   1     1307.20     1156.72     20.36 o
   3  -5   1     3253.86     3300.64     39.84 o
   4  -5   1     6508.36     6248.22    401.11 o
   5  -5   1      190.07      166.48     13.10 o
   6  -5   1      242.84      205.79     12.56 o
   7  -5   1      116.34       98.18     17.00 o
  -7  -4   1       77.72       90.25     11.48 o
  -6  -4   1       26.93        8.36      3.77 o
  -5  -4   1     4073.21     4338.42    132.95 o
  -4  -4   1      475.32      492.46     13.94 o
  -3  -4   1     1296.36     1319.91     23.41 o
  -2  -4   1    16119.89    16584.91    121.03 o
  -1  -4   1     2198.36     2276.85     41.02 o
   0  -4   1     3229.91     3185.32     59.24 o
   1  -4   1       42.38      122.48     13.20 o
   2  -4   1      823.62      600.03     43.86 o
   3  -4   1      951.20      860.85     18.68 o
   4  -4   1     4212.22     4153.34    145.00 o
   5  -4   1      404.54      388.92     10.43 o
   6  -4   1      791.65      764.05     62.67 o
   7  -4   1     3051.60     3238.37    173.60 o
  -7  -3   1      410.62      353.26     30.71 o
  -6  -3   1     3788.27     4055.96    132.12 o
  -5  -3   1      810.60      770.51     23.01 o
  -4  -3   1       26.50       21.21      2.21 o
  -3  -3   1     3466.94     3367.40     31.02 o
  -2  -3   1     2906.80     2885.34     27.49 o
  -1  -3   1      162.97      157.98      6.95 o
   0  -3   1     1031.24      913.09     20.91 o
   1  -3   1     4637.65     4178.63     31.65 o
   2  -3   1      652.99      666.34     14.07 o
   3  -3   1     7896.92     7509.15    117.86 o
   4  -3   1      716.80      646.15     19.70 o
   5  -3   1       67.91       62.19      4.05 o
   6  -3   1     2876.44     3037.84     58.01 o
   7  -3   1        5.03       10.51      5.61 o
  -7  -2   1       45.05       40.91      4.35 o
  -6  -2   1      210.39      207.97     19.80 o
  -5  -2   1      815.71      771.23     33.25 o
  -4  -2   1        4.25        7.40      2.47 o
  -3  -2   1    17599.42    18019.41    196.57 o
  -1  -2   1      523.16      655.36      9.13 o
   0  -2   1    13287.64    12111.23    335.06 o
   1  -2   1      628.41      740.03     12.01 o
   2  -2   1     8723.78     9114.01    102.34 o
   3  -2   1        3.90        5.84      2.46 o
   4  -2   1     2126.23     2181.97     37.02 o
   5  -2   1      392.72      364.57      9.98 o
   6  -2   1     2826.41     2904.72     45.98 o
   7  -2   1      661.40      752.98    103.16 o
  -7  -1   1      841.54      779.78     39.98 o
  -6  -1   1     2667.09     2712.76     50.69 o
  -5  -1   1       21.52       18.53      3.03 o
  -4  -1   1     5791.38     5885.32     65.95 o
  -3  -1   1     1585.21     1552.69     24.77 o
  -2  -1   1       43.39       33.80      3.32 o
  -1  -1   1      970.44     1061.58     65.92 o
   1  -1   1     5587.66     5590.44     61.84 o
   2  -1   1     1820.88     1699.94     21.69 o
   3  -1   1     6810.12     6658.22     91.97 o
   4  -1   1      680.24      683.29     23.48 o
   5  -1   1     6999.33     6981.49    223.38 o
   6  -1   1     1544.37     1600.27     38.78 o
   7  -1   1      160.27      161.31     18.37 o
  -7   0   1      811.10      820.48     36.43 o
  -6   0   1       86.54       77.54      5.82 o
  -5   0   1       43.13       51.04      4.42 o
  -4   0   1     2224.42     2355.02     30.99 o
  -3   0   1    14161.65    14475.28    163.66 o
  -2   0   1      918.03     1086.90     14.55 o
  -1   0   1    14633.66    14568.84    129.45 o
   1   0   1      922.88     1153.17     36.95 o
   2   0   1     6445.75     6096.35     82.18 o
   3   0   1      852.93      951.55     15.67 o
   4   0   1     1559.96     1632.08     26.78 o
   5   0   1        9.09       20.23      6.15 o
   6   0   1     1553.94     1614.71     34.57 o
   7   0   1        4.16        2.61      2.46 o
  -7   1   1      994.14     1109.53     39.31 o
  -6   1   1      327.23      329.19     12.05 o
  -5   1   1     2278.56     2300.97     35.26 o
  -4   1   1     8847.01     8934.78    110.96 o
  -3   1   1      184.70      236.53      4.93 o
  -2   1   1      184.93      144.00      7.79 o
  -1   1   1      638.65      589.41     16.35 o
   0   1   1     1244.60     1232.03     18.52 o
   1   1   1      987.87     1122.87     20.70 o
   2   1   1     6055.11     5976.02     55.61 o
   3   1   1     5092.30     5434.53     36.38 o
   4   1   1     3892.49     3716.06    227.71 o
   5   1   1     7616.46     7288.22    382.46 o
   6   1   1       65.96       70.30      4.89 o
   7   1   1     1219.32     1272.46     45.83 o
  -7   2   1     1050.01     1031.89     52.10 o
  -6   2   1      123.11       97.78      6.35 o
  -5   2   1      287.29      253.71      9.86 o
  -4   2   1     1799.77     1773.21     22.75 o
  -3   2   1      675.02      839.12     16.19 o
  -2   2   1      198.01      153.55      6.14 o
  -1   2   1    32754.02    32140.09    269.91 o
   0   2   1      723.94      808.32     13.47 o
   1   2   1     3823.61     4691.63     49.49 o
   2   2   1     3901.37     3789.10     21.68 o
   3   2   1     2312.88     2595.16     20.30 o
   4   2   1     4192.16     4436.87     61.99 o
   5   2   1     1665.73     1716.61     21.18 o
   6   2   1      249.35      235.15     22.60 o
   7   2   1       40.94       19.39      9.95 o
  -7   3   1     1048.82     1051.68     59.90 o
  -6   3   1      739.89      711.18     26.93 o
  -4   3   1     1991.15     1907.53     71.80 o
  -3   3   1      280.21      227.39      7.65 o
  -2   3   1    11694.02    11838.97     86.31 o
  -1   3   1        6.69       17.77      2.77 o
   0   3   1     1174.97     1186.81     23.87 o
   1   3   1      142.00      118.86      3.57 o
   2   3   1     8111.10     8984.95     87.99 o
   3   3   1     1300.76     1326.41      9.91 o
   4   3   1     4006.02     3983.95     57.76 o
   5   3   1      544.44      512.10     16.94 o
   6   3   1      291.95      281.78     22.92 o
   7   3   1     2372.64     2524.99    117.90 o
  -7   4   1        2.53        8.64      4.76 o
  -6   4   1      438.28      448.50     15.20 o
  -5   4   1      703.68      617.82     44.86 o
  -4   4   1       99.33       76.58      6.08 o
  -3   4   1      265.23      271.16      8.47 o
  -2   4   1    10639.05    10820.36    176.47 o
  -1   4   1     2990.35     3613.37     60.64 o
   0   4   1       38.24       75.47      3.32 o
   1   4   1    16483.16    16060.23    383.73 o
   2   4   1     3253.28     3765.58     70.87 o
   3   4   1     4254.01     4458.34     58.28 o
   4   4   1      432.19      400.35      9.04 o
   5   4   1      112.99       86.45      9.22 o
   6   4   1     1103.98     1213.10     53.42 o
   7   4   1      209.04      184.39     23.57 o
  -7   5   1      383.17      338.49     50.78 o
  -6   5   1      447.30      385.76     22.16 o
  -5   5   1     2750.29     2806.01     61.25 o
  -4   5   1      139.22      136.71      7.94 o
  -3   5   1     8101.89     8149.30     79.29 o
  -2   5   1     4840.01     4839.19     21.24 o
  -1   5   1       69.08       62.78      3.52 o
   0   5   1     3398.34     3276.21     68.75 o
   1   5   1      435.77      415.09     12.91 o
   2   5   1       43.35       28.77      7.07 o
   3   5   1        1.97        7.61      2.29 o
   4   5   1     1900.63     1945.67     29.61 o
   5   5   1      281.15      288.97     21.47 o
   6   5   1     1628.45     1710.52     82.21 o
  -6   6   1     2130.70     2110.94     99.91 o
  -5   6   1       21.43       12.86      1.39 o
  -4   6   1        6.67       11.63      1.85 o
  -3   6   1      167.38      158.62     12.50 o
  -2   6   1     3511.09     3396.33     52.68 o
  -1   6   1      621.01      934.38     21.03 o
   0   6   1     6300.34     6364.76    153.60 o
   1   6   1     8232.16     8449.92    129.21 o
   2   6   1      705.31      802.84     29.17 o
   3   6   1     3384.71     3176.89    175.47 o
   4   6   1      192.32      173.09     13.14 o
   5   6   1     2184.35     2438.03    101.53 o
   6   6   1      433.78      423.34     40.29 o
  -6   7   1      253.30      261.35     41.24 o
  -5   7   1      476.98      494.17     22.43 o
  -4   7   1     1113.57     1193.82     20.78 o
  -3   7   1     3715.48     3669.55    138.67 o
  -2   7   1      103.75       92.57      6.79 o
  -1   7   1     1776.99     1652.06     39.20 o
   0   7   1     3612.78     3724.85    103.67 o
   1   7   1      124.76      165.17     15.86 o
   2   7   1     1052.74     1034.71     17.26 o
   3   7   1      273.82      249.00      9.80 o
   4   7   1      602.21      614.13     17.01 o
   5   7   1      161.75      139.08     24.17 o
   6   7   1     1117.40     1267.29     67.97 o
  -5   8   1       54.39       29.36      6.10 o
  -4   8   1     1521.97     1545.67     33.92 o
  -3   8   1      137.60      130.00      5.53 o
  -2   8   1      538.58      521.07     16.54 o
  -1   8   1       84.57       66.92      3.30 o
   0   8   1     7441.81     6977.98    376.92 o
   1   8   1        3.41       12.06      2.74 o
   2   8   1     1420.90     1355.46     25.66 o
   3   8   1     3093.67     3138.04     78.77 o
   4   8   1     1630.60     1551.79     50.25 o
   5   8   1     1101.24     1107.52     62.94 o
  -5   9   1       99.71       80.85     10.80 o
  -4   9   1     1379.76     1329.96    113.21 o
  -3   9   1      538.69      553.36     14.97 o
  -2   9   1      278.07      280.29     20.43 o
  -1   9   1     5654.92     4971.04    379.57 o
   0   9   1     1121.15     1189.18     25.92 o
   1   9   1      653.42      819.92     46.19 o
   2   9   1      284.72      260.96     10.98 o
   3   9   1      710.88      698.68     24.19 o
   4   9   1       65.76       52.80      6.36 o
  -4  10   1     1243.40     1298.48     51.15 o
  -3  10   1       45.71       39.95      3.57 o
  -2  10   1      545.77      567.89     18.92 o
  -1  10   1      938.57      890.44     26.13 o
   0  10   1       59.46       46.45      3.35 o
   1  10   1       45.40       40.55      3.10 o
   2  10   1     2077.79     2156.71     64.62 o
   3  10   1      615.29      533.75     37.40 o
   4  10   1      538.88      494.93     21.00 o
  -3  11   1      146.33      163.49     25.12 o
  -2  11   1     2196.37     2265.77     85.77 o
  -1  11   1     1780.80     1964.38     64.84 o
   0  11   1      105.71      114.65      9.18 o
   1  11   1     1812.69     2008.48     76.95 o
   2  11   1      274.25      201.62     17.65 o
  -1  12   1       17.37       20.60      5.34 o
   0  12   1      181.33      164.03     17.90 o
  -2 -12   2      315.43      277.69     32.56 o
  -1 -12   2        1.50        3.08      4.26 o
   0 -12   2      508.56      560.72     33.22 o
   1 -12   2      543.93      547.73     31.67 o
   2 -12   2      133.28      142.34     22.75 o
  -3 -11   2      704.89      756.10     30.31 o
  -2 -11   2      306.86      278.10     10.94 o
  -1 -11   2     2509.51     2633.78     78.52 o
   0 -11   2      619.22      567.23     28.23 o
   1 -11   2      159.19      133.75     13.08 o
   2 -11   2      494.52      490.67     25.86 o
   3 -11   2       18.12       22.31      8.21 o
  -4 -10   2      321.95      280.61     39.05 o
  -3 -10   2       52.41       29.99      6.44 o
  -2 -10   2       34.82       39.86      4.98 o
  -1 -10   2      278.10      250.99     13.85 o
   0 -10   2     1624.36     1701.99     28.28 o
   1 -10   2       36.02       29.18      5.23 o
   2 -10   2     1553.99     1560.88    106.48 o
   3 -10   2     1172.82     1234.06     55.36 o
   4 -10   2       30.70       35.74      7.86 o
  -5  -9   2       69.23       59.82      8.12 o
  -4  -9   2      254.93      218.15     22.72 o
  -3  -9   2     1064.22     1104.75     38.38 o
  -2  -9   2     1743.59     1924.05     44.64 o
  -1  -9   2     2314.49     2494.26     44.22 o
   0  -9   2       45.66       34.15      3.46 o
   1  -9   2     1673.78     1619.01     67.34 o
   2  -9   2     4974.96     4928.15    131.49 o
   3  -9   2       28.61       29.74      6.21 o
   4  -9   2       39.64       28.25      5.24 o
   5  -9   2      338.98      311.68     33.92 o
  -5  -8   2      241.53      220.47     23.57 o
  -4  -8   2     1050.91     1087.47     44.21 o
  -3  -8   2      125.79      115.79      7.67 o
  -2  -8   2     2681.52     2773.07    129.74 o
  -1  -8   2      100.01       94.39      4.12 o
   0  -8   2      104.79       94.66      3.30 o
   1  -8   2       15.40       20.38      1.98 o
   2  -8   2     4929.17     4704.67     55.54 o
   3  -8   2      140.61      133.66      8.15 o
   4  -8   2     1615.26     1615.34     34.51 o
   5  -8   2     2260.03     2282.34     76.24 o
   6  -8   2      196.44      165.47     28.81 o
  -6  -7   2       76.84       53.82     14.98 o
  -5  -7   2      101.40      117.36     27.32 o
  -4  -7   2     1358.76     1383.44     42.33 o
  -3  -7   2      507.43      472.58     16.67 o
  -2  -7   2     2103.72     1948.99     78.20 o
  -1  -7   2     2256.99     2777.80     47.98 o
   0  -7   2     1589.45     1693.09     36.55 o
   1  -7   2    11868.17    11260.94    363.10 o
   2  -7   2      448.75      349.44     10.78 o
   3  -7   2       73.32       67.81      4.90 o
   4  -7   2     1207.90     1168.71     23.45 o
   5  -7   2       86.96       84.49      6.63 o
   6  -7   2      123.83       83.86     17.46 o
  -6  -6   2       11.58        6.86      4.71 o
  -5  -6   2     2778.39     2890.42    112.65 o
  -4  -6   2     1296.71     1337.61     35.61 o
  -3  -6   2     1453.69     1481.39     39.27 o
  -2  -6   2      669.72      678.41     16.04 o
  -1  -6   2      553.19      551.99     11.22 o
   0  -6   2     2781.33     2797.32     35.63 o
   1  -6   2      836.31      707.72     14.75 o
   2  -6   2     1732.12     1702.80     23.12 o
   3  -6   2       56.82       51.30      6.37 o
   4  -6   2     5168.23     5266.35    100.74 o
   5  -6   2      389.36      394.70     21.00 o
   6  -6   2      788.16      731.45     72.33 o
  -7  -5   2       31.92       34.99     12.65 o
  -6  -5   2     1177.82     1294.22     67.05 o
  -5  -5   2        1.43        0.82      5.86 o
  -4  -5   2      178.29      156.02     16.28 o
  -3  -5   2       75.43       67.04      5.75 o
  -2  -5   2     3846.98     3909.94     61.18 o
  -1  -5   2     1395.15     1638.63     27.02 o
   0  -5   2     9685.27     9965.15    227.54 o
   1  -5   2     4419.42     3903.15     85.56 o
   3  -5   2     9424.22     9233.16    106.21 o
   4  -5   2     1547.53     1463.24     27.90 o
   5  -5   2        9.37        5.96      4.87 o
   6  -5   2        9.21       15.14      4.79 o
   7  -5   2      446.65      465.98     28.29 o
  -7  -4   2       20.89       18.20      3.44 o
  -6  -4   2     2055.91     2318.44    133.64 o
  -5  -4   2     5337.61     5632.45    168.63 o
  -4  -4   2      113.89      130.76      6.87 o
  -3  -4   2     2366.75     2365.75     33.23 o
  -2  -4   2      957.00      947.21     14.19 o
  -1  -4   2     4530.55     4913.86     26.89 o
   0  -4   2     6174.48     6466.03    129.33 o
   1  -4   2     3291.28     3476.11     35.17 o
   2  -4   2     1043.63      989.78     17.20 o
   4  -4   2     2516.86     2458.33     45.72 o
   5  -4   2        7.65       11.96      1.63 o
   6  -4   2     3525.76     3010.92    519.52 o
   7  -4   2      491.20      512.90    125.29 o
  -7  -3   2      316.24      295.79     50.12 o
  -6  -3   2      880.70      904.44     34.96 o
  -5  -3   2      160.90      167.10     32.89 o
  -4  -3   2     1815.58     1776.02    107.12 o
  -3  -3   2      287.04      300.26      9.14 o
  -2  -3   2     2732.84     2240.58     29.41 o
  -1  -3   2      289.03      285.95     12.23 o
   0  -3   2     3197.44     2765.01     88.79 o
   1  -3   2      155.49      110.94      3.71 o
   2  -3   2    16440.45    15422.24    753.60 o
   3  -3   2    17668.37    17887.54    447.14 o
   4  -3   2       11.39       15.11      1.66 o
   5  -3   2      466.07      434.78     15.57 o
   6  -3   2       98.39       84.43      5.58 o
   7  -3   2        5.97       20.50      8.32 o
  -7  -2   2        3.92        8.91      3.34 o
  -6  -2   2     2743.33     2752.69     63.78 o
  -5  -2   2       48.75       50.36      7.65 o
  -4  -2   2      494.76      468.58     13.43 o
  -3  -2   2     9321.06     9873.62    197.47 o
  -2  -2   2     4198.14     4768.06     30.80 o
  -1  -2   2    36850.20    35990.16    661.74 o
   0  -2   2     5864.69     5738.20     56.48 o
   2  -2   2     3472.98     3374.42     62.90 o
   3  -2   2     4528.87     4562.48    107.85 o
   4  -2   2      164.31      138.29      5.20 o
   5  -2   2     1241.39     1234.18     25.59 o
   6  -2   2     2490.03     2668.04     53.79 o
   7  -2   2       52.48       45.03      5.80 o
  -7  -1   2     2515.39     2516.73    117.22 o
  -6  -1   2       91.85      100.28      9.03 o
  -5  -1   2      646.85      654.27     18.42 o
  -4  -1   2     3537.12     3540.66     42.66 o
  -3  -1   2      847.80      889.54     14.22 o
  -2  -1   2       51.57       60.10      7.86 o
  -1  -1   2     6204.71     6297.34     34.85 o
   0  -1   2     6311.97     5820.67    113.25 o
   1  -1   2     5474.05     5758.16     39.62 o
   2  -1   2    24043.76    23508.99    683.94 o
   3  -1   2     1212.76     1264.09     21.25 o
   4  -1   2      142.39      133.67      5.54 o
   5  -1   2     4239.17     4432.01     73.96 o
   6  -1   2       55.71       47.39      3.41 o
   7  -1   2      624.51      622.50     22.88 o
  -7   0   2       29.41       19.52      5.18 o
  -6   0   2      172.00      175.65     15.07 o
  -5   0   2      156.68      152.71     16.85 o
  -4   0   2    11010.32    11619.94    175.35 o
  -3   0   2     3264.02     3453.76     23.24 o
  -2   0   2     1230.86     1212.78     18.85 o
  -1   0   2    13996.08    13550.21    202.85 o
   0   0   2     1961.72     1895.14     32.79 o
   1   0   2    21089.85    21211.47    142.47 o
   2   0   2      554.60      526.04     11.13 o
   3   0   2      190.35      196.74      4.81 o
   4   0   2     1783.00     1698.49     18.90 o
   5   0   2     1510.30     1564.62     18.65 o
   6   0   2      135.47      134.47      8.16 o
   7   0   2      656.70      611.09     27.60 o
  -7   1   2     1120.10     1194.12     42.42 o
  -6   1   2       17.35       29.83      6.23 o
  -5   1   2     4976.37     5132.01     85.55 o
  -4   1   2     1240.84     1206.90     34.89 o
  -3   1   2      407.65      440.71     14.91 o
  -2   1   2     3635.19     3823.78     19.72 o
  -1   1   2     2421.88     2710.90     27.05 o
   0   1   2      853.75      964.10     12.48 o
   1   1   2     2296.94     2439.87     25.51 o
   2   1   2     4238.70     4306.87     50.64 o
   3   1   2       83.94       94.18      4.30 o
   4   1   2    12891.96    12075.96   1043.81 o
   5   1   2     1981.23     2016.29     48.66 o
   6   1   2       19.32       22.58      3.01 o
   7   1   2      609.28      582.78     27.66 o
  -7   2   2       39.50       43.52      7.89 o
  -6   2   2      246.16      247.34     12.71 o
  -5   2   2     1436.59     1374.48     38.87 o
  -4   2   2     4635.76     4834.56     48.59 o
  -3   2   2      578.88      573.46     12.87 o
  -2   2   2     9183.78     8954.80     66.24 o
  -1   2   2     9414.75     9473.28    120.30 o
   0   2   2    12209.32    12557.29    108.04 o
   1   2   2     7625.01     8163.31    105.58 o
   2   2   2     1327.26     1364.94     30.73 o
   3   2   2     2951.75     2926.07     22.97 o
   4   2   2      117.41      105.21      6.06 o
   5   2   2      609.08      591.33     18.87 o
   6   2   2       43.65       40.47      5.09 o
   7   2   2     1728.55     1754.26     71.39 o
  -7   3   2       20.50       26.24      7.22 o
  -6   3   2     1178.31     1258.93     42.50 o
  -5   3   2     5396.92     5662.16    125.56 o
  -4   3   2      154.99      169.54      8.74 o
  -3   3   2     5746.32     5687.00     99.49 o
  -2   3   2     1332.92     1124.14     22.90 o
  -1   3   2        8.70       61.92      2.43 o
   0   3   2     3285.47     3522.18     19.62 o
   1   3   2     1243.42     1123.09     28.03 o
   2   3   2        2.30        7.85      2.20 o
   3   3   2     3474.48     3558.04     20.25 o
   4   3   2     5371.44     5286.52    188.59 o
   5   3   2        8.84       12.68      5.22 o
   6   3   2     1344.83     1431.32     61.80 o
   7   3   2      963.34      925.78     44.61 o
  -7   4   2       51.86       61.83     12.07 o
  -6   4   2      314.65      305.01      9.12 o
  -5   4   2     1316.76     1275.33     29.19 o
  -4   4   2      564.64      599.40     26.05 o
  -3   4   2      221.16      186.85      8.42 o
  -2   4   2    13232.04    13443.78    133.17 o
  -1   4   2     3563.53     3661.75     39.71 o
   0   4   2    12069.32    12785.49    158.33 o
   1   4   2     1844.43     2021.63     28.54 o
   2   4   2     1908.64     2157.29     62.37 o
   3   4   2     7490.31     7924.62     77.40 o
   4   4   2      288.38      263.85      7.65 o
   5   4   2      322.83      338.02     19.64 o
   6   4   2       55.71       50.39     11.00 o
   7   4   2      624.85      653.56     27.10 o
  -7   5   2      101.92      100.52     17.76 o
  -6   5   2     2837.53     3077.54    129.74 o
  -5   5   2      302.35      318.06     11.63 o
  -4   5   2     1472.55     1622.41     46.46 o
  -3   5   2     9426.59     9424.29    247.51 o
  -2   5   2       91.01       84.32      6.45 o
  -1   5   2     1745.75     1733.38     11.25 o
   0   5   2       56.43       55.66      2.93 o
   1   5   2      278.06      340.83      6.72 o
   2   5   2       36.37       46.70      2.91 o
   3   5   2     3397.77     3338.90     38.80 o
   4   5   2      233.84      227.92      9.80 o
   5   5   2      374.12      414.60     19.35 o
   6   5   2     2976.18     3201.91    148.83 o
  -6   6   2      271.60      250.10     16.42 o
  -5   6   2        5.06       11.47      2.13 o
  -4   6   2      564.22      558.55     18.20 o
  -3   6   2     4150.09     4303.20     71.53 o
  -2   6   2      235.40      213.31     13.86 o
  -1   6   2       24.59       34.89      6.04 o
   0   6   2     7919.77     8317.20    131.29 o
   1   6   2     1331.46     1407.76     29.23 o
   2   6   2     6420.92     6506.50    136.65 o
   3   6   2      240.81      228.86      9.04 o
   4   6   2      196.02      211.97     15.14 o
   5   6   2     1879.34     1971.84     83.47 o
   6   6   2      102.69      110.03     28.79 o
  -6   7   2      331.75      311.11     37.57 o
  -5   7   2        8.37       10.36      3.17 o
  -4   7   2     5297.77     5621.30    105.48 o
  -3   7   2     2951.28     3134.96     60.92 o
  -2   7   2      967.27      974.34     20.93 o
  -1   7   2     3011.04     2941.53     60.37 o
   0   7   2        6.99       13.85      4.07 o
   1   7   2      358.77      455.56     10.84 o
   2   7   2       28.35       27.23      4.55 o
   3   7   2     1214.16     1280.81     41.39 o
   4   7   2      195.93      201.54     12.45 o
   5   7   2     2509.80     2397.81    112.78 o
  -5   8   2     1037.42     1122.72     86.40 o
  -4   8   2       34.97       35.03      3.12 o
  -3   8   2      379.99      386.38     12.65 o
  -2   8   2     1166.07     1169.96     26.50 o
  -1   8   2     3032.16     3090.44    124.22 o
   0   8   2     2192.98     2292.76     38.79 o
   1   8   2     1014.73     1037.29     28.91 o
   2   8   2     1172.84     1143.31     21.99 o
   3   8   2        0.88        4.15      1.79 o
   4   8   2     1923.08     1900.90     96.10 o
   5   8   2      443.55      384.02     57.24 o
  -5   9   2     1227.52     1267.60    129.88 o
  -4   9   2     3237.21     3292.44    112.20 o
  -3   9   2       72.81       84.62      3.99 o
  -2   9   2     1811.63     1966.64     64.42 o
  -1   9   2     1491.41     1625.58     26.80 o
   0   9   2      160.08      154.49      5.69 o
   1   9   2     1581.63     1593.39     26.73 o
   2   9   2       18.16       14.97      2.68 o
   3   9   2       35.03       33.07      6.35 o
   4   9   2       56.59       41.24     14.91 o
  -4  10   2        5.93       18.16      5.48 o
  -3  10   2      820.79      854.52     29.18 o
  -2  10   2        1.73       11.96      3.63 o
  -1  10   2     1529.21     1577.22     38.88 o
   0  10   2       74.82       63.58      5.12 o
   1  10   2      397.52      403.69     17.07 o
   2  10   2      801.30      809.31     28.88 o
   3  10   2     1330.65     1182.68    100.00 o
  -3  11   2      198.15      173.06     26.48 o
  -2  11   2     2654.04     2944.53    110.83 o
  -1  11   2      304.09      313.65     20.96 o
   0  11   2     1111.93     1185.72     46.22 o
   1  11   2      504.00      488.96     41.77 o
   2  11   2       15.00       17.12     10.64 o
  -2 -12   3       53.51       36.68      7.81 o
  -1 -12   3      114.00       91.52     14.85 o
   0 -12   3     1404.44     1459.91     61.86 o
   1 -12   3      222.51      192.00     22.40 o
   2 -12   3     1191.15     1268.62     67.43 o
  -3 -11   3       75.61       82.83     18.07 o
  -2 -11   3      445.24      389.26     17.07 o
  -1 -11   3     2833.05     2972.70     88.30 o
   0 -11   3       57.11       56.40      6.80 o
   1 -11   3        3.23       32.97      8.94 o
   2 -11   3       59.26       51.98     10.01 o
   3 -11   3       46.21       24.74      6.03 o
  -4 -10   3      103.99       74.26     10.70 o
  -3 -10   3      224.10      226.77     13.66 o
  -2 -10   3      233.61      299.30     37.66 o
  -1 -10   3      493.53      477.79     10.92 o
   0 -10   3       77.75       77.53      4.96 o
   1 -10   3       90.24       79.69      4.75 o
   2 -10   3     2728.84     2601.86     89.74 o
   3 -10   3      207.96      218.50     35.09 o
   4 -10   3     1237.30     1301.57     72.83 o
  -5  -9   3      136.24      111.34     17.83 o
  -4  -9   3      422.95      419.31     26.14 o
  -3  -9   3      221.61      206.66     23.91 o
  -2  -9   3     4802.33     4480.65    313.14 o
  -1  -9   3     1815.57     1962.20     36.12 o
   0  -9   3       52.80       57.38      9.44 o
   1  -9   3     1985.98     1864.63     46.02 o
   2  -9   3      233.58      203.56      8.91 o
   3  -9   3      264.68      230.05     17.76 o
   4  -9   3       59.73       46.03     10.40 o
   5  -9   3     1088.01     1145.24     45.96 o
  -5  -8   3      683.71      628.15     47.29 o
  -4  -8   3       48.31       48.11     12.72 o
  -3  -8   3     1024.31     1029.86     25.62 o
  -2  -8   3      654.62      635.15     16.49 o
  -1  -8   3     1023.06     1083.95     20.26 o
   0  -8   3       20.70       21.08      2.56 o
   1  -8   3     3512.67     3034.91     77.47 o
   2  -8   3     1385.68     1376.35     15.50 o
   3  -8   3      485.47      467.12     27.02 o
   4  -8   3     2477.40     2612.76     86.04 o
   5  -8   3       98.44       86.28     26.29 o
   6  -8   3     1330.78     1423.93     75.52 o
  -6  -7   3      149.47      135.15     17.26 o
  -5  -7   3       94.13       93.14     13.69 o
  -4  -7   3      170.65      200.69     16.23 o
  -3  -7   3     1449.87     1376.97     36.67 o
  -2  -7   3     4133.93     4128.39    124.17 o
  -1  -7   3       31.83      303.26     36.99 o
   0  -7   3     3892.55     3914.79    102.55 o
   1  -7   3     5700.96     5452.41     88.52 o
   2  -7   3      109.05      112.98      8.83 o
   3  -7   3      557.10      522.39     21.13 o
   4  -7   3      489.18      461.67     15.78 o
   5  -7   3      132.78      104.97     15.86 o
   6  -7   3        4.49        5.24      4.97 o
  -6  -6   3      414.26      402.81     43.09 o
  -5  -6   3      821.92      861.93     78.94 o
  -4  -6   3     1488.49     1555.44     40.37 o
  -3  -6   3     5556.64     5461.51     91.34 o
  -2  -6   3      123.72       98.67     10.74 o
  -1  -6   3      157.87      311.93     18.52 o
   0  -6   3      122.43      113.63      8.99 o
   1  -6   3     3930.07     3710.13     43.81 o
   2  -6   3       35.14       37.11      7.39 o
   3  -6   3     3509.80     3050.03    227.10 o
   4  -6   3     2449.35     2390.97     49.90 o
   5  -6   3      879.72      821.15     30.90 o
   6  -6   3     2913.50     3024.63     99.88 o
  -7  -5   3      426.20      361.95     53.01 o
  -6  -5   3      245.87      264.49     29.62 o
  -5  -5   3      525.39      589.91     32.08 o
  -4  -5   3        5.44        7.78      2.50 o
  -3  -5   3     1557.54     1478.93     53.88 o
  -2  -5   3      388.59      322.91      7.36 o
  -1  -5   3     2463.48     2576.41     64.66 o
   0  -5   3    16944.25    17485.64    394.41 o
   1  -5   3        2.08       52.32     11.65 o
   2  -5   3      346.56      269.02     10.90 o
   3  -5   3     1359.63     1279.80     33.51 o
   4  -5   3      147.73      145.88     12.77 o
   5  -5   3      556.60      498.43     44.66 o
   6  -5   3     1198.09     1225.49     53.89 o
   7  -5   3      220.09      211.74     32.53 o
  -7  -4   3        0.25       11.73     12.24 o
  -6  -4   3     1673.10     1660.95     88.04 o
  -5  -4   3     1331.43     1397.04     36.19 o
  -4  -4   3     4668.97     4795.42    149.38 o
  -3  -4   3     1601.45     1582.74     37.07 o
  -2  -4   3        6.85        8.54      5.66 o
  -1  -4   3     9821.61     9663.40    224.25 o
   0  -4   3       22.12       43.65      6.99 o
   2  -4   3        2.03        4.28      1.78 o
   3  -4   3     7047.22     6980.59     40.78 o
   4  -4   3       40.28       43.89      4.25 o
   5  -4   3     2468.52     2496.51     52.45 o
   6  -4   3     1189.47     1124.22    133.76 o
   7  -4   3      319.73      346.24     33.01 o
  -7  -3   3     1111.87     1165.26     49.76 o
  -6  -3   3        3.32        7.32      9.17 o
  -5  -3   3      277.72      314.86     34.55 o
  -4  -3   3      431.88      425.54     24.88 o
  -3  -3   3     1109.16     1054.18     21.03 o
  -2  -3   3      235.91      303.47     10.96 o
  -1  -3   3    20186.99    20223.60    536.83 o
   0  -3   3     4040.05     3517.55     28.33 o
   2  -3   3    11425.76    11219.82    103.94 o
   3  -3   3     3346.93     3415.06     35.24 o
   4  -3   3     1309.52     1283.51     29.40 o
   5  -3   3      175.65      167.75      5.72 o
   6  -3   3      409.63      399.22     16.52 o
   7  -3   3      476.39      423.95     39.80 o
  -7  -2   3      566.87      523.89     23.42 o
  -6  -2   3     2371.75     2412.83    303.53 o
  -5  -2   3      468.16      455.31     15.59 o
  -4  -2   3     3870.72     3725.21     99.13 o
  -3  -2   3     1034.75     1004.78     17.69 o
  -2  -2   3    11423.04    11763.94    104.34 o
  -1  -2   3     5718.81     5853.09    141.47 o
   0  -2   3     9639.56     8661.12    204.27 o
   1  -2   3     3244.01     3321.12     24.98 o
   3  -2   3      291.11      261.69      5.26 o
   4  -2   3       53.39       43.23      2.49 o
   5  -2   3     4424.62     4747.86    158.00 o
   6  -2   3      338.39      344.94     14.71 o
   7  -2   3     1816.81     1903.61    113.97 o
  -7  -1   3      871.83      797.32     52.19 o
  -6  -1   3       97.52       83.25     14.07 o
  -4  -1   3      112.01      129.58     13.69 o
  -3  -1   3      564.78      685.62     11.36 o
  -2  -1   3     1521.20     1527.36    176.53 o
  -1  -1   3     1564.75     1749.76     46.44 o
   0  -1   3     1288.81     1307.32     23.37 o
   1  -1   3    12419.04    11588.60    112.07 o
   2  -1   3    21495.95    22086.83    674.85 o
   3  -1   3      320.46      319.80      7.09 o
   4  -1   3     4236.64     4025.98    156.52 o
   5  -1   3      919.94      980.29     39.08 o
   6  -1   3     1468.92     1456.84     38.99 o
   7  -1   3      178.02      154.63     12.19 o
  -7   0   3     1291.40     1327.87     65.71 o
  -6   0   3       39.06       26.91      3.30 o
  -5   0   3      371.13      343.46     27.44 o
  -4   0   3     2832.24     2808.85     54.60 o
  -3   0   3     1747.48     1810.78     30.84 o
  -2   0   3    16739.33    17096.94    224.68 o
  -1   0   3      771.71     1007.85     16.58 o
   0   0   3     2542.70     2551.28     43.57 o
   1   0   3     6064.16     5915.43     42.37 o
   2   0   3      521.66      591.06     35.21 o
   3   0   3      908.88      927.25     15.43 o
   4   0   3     3265.68     3273.14    102.09 o
   5   0   3     3392.12     3634.66     34.89 o
   6   0   3      588.07      600.02     13.75 o
   7   0   3     1919.14     1905.32     74.64 o
  -7   1   3      184.36      180.58     12.74 o
  -6   1   3     1504.26     1597.17     27.63 o
  -5   1   3     2630.32     2618.79     47.40 o
  -4   1   3       27.14       19.08      2.54 o
  -3   1   3     2073.16     2047.86     25.07 o
  -2   1   3       42.65       30.13      2.85 o
   0   1   3     1021.08     1147.84     41.75 o
   1   1   3    26627.77    25466.06    380.46 o
   2   1   3      634.51      638.25     12.99 o
   3   1   3     2916.19     2797.11     53.08 o
   4   1   3     6305.59     6582.44    238.47 o
   5   1   3      553.97      546.86     15.87 o
   6   1   3      994.48     1029.34     36.54 o
   7   1   3      124.96       93.55     15.09 o
  -7   2   3       18.90       21.36      6.38 o
  -6   2   3      575.74      575.51     21.47 o
  -5   2   3     3766.68     3878.45    148.99 o
  -4   2   3      955.51      966.24     15.65 o
  -3   2   3     4170.39     4134.92     47.84 o
  -2   2   3     2910.88     2632.69     49.24 o
  -1   2   3     1151.54     1095.30     20.52 o
   0   2   3    24678.59    24818.67    196.36 o
   1   2   3      564.07      676.35     11.12 o
   2   2   3        1.66        7.75      4.14 o
   3   2   3     1357.98     1356.93     22.08 o
   4   2   3     1527.77     1463.79     40.76 o
   5   2   3       79.90       64.08      4.35 o
   6   2   3      772.53      727.37     26.42 o
   7   2   3      672.90      618.19     47.12 o
  -7   3   3       29.76       21.10      6.16 o
  -6   3   3     3931.83     4014.94    155.58 o
  -5   3   3      926.96      921.05     31.17 o
  -4   3   3     1722.51     1717.66     43.52 o
  -3   3   3     3313.21     3377.22     25.34 o
  -2   3   3      825.96      771.21     18.22 o
  -1   3   3      115.81       92.26      7.40 o
   0   3   3     6078.68     6299.26     63.34 o
   1   3   3      467.07      348.95      6.04 o
   2   3   3       95.34       74.37      7.09 o
   3   3   3    13016.60    13322.95    349.37 o
   4   3   3     2302.63     2351.44    120.30 o
   5   3   3      486.64      484.56     30.90 o
   6   3   3      682.97      682.35     32.81 o
   7   3   3      109.27       88.28     11.53 o
  -7   4   3     1104.03     1164.05     62.97 o
  -6   4   3      400.40      396.82     14.37 o
  -5   4   3     1347.19     1313.42     43.24 o
  -4   4   3       16.80       18.50      2.26 o
  -3   4   3     4477.16     3380.68     18.89 o
  -2   4   3     2553.22     2823.86     39.52 o
  -1   4   3     7985.75     7688.68     42.63 o
   0   4   3     6803.03     6784.79     89.39 o
   1   4   3      332.64      725.23     27.80 o
   2   4   3     8554.57     8356.49    250.25 o
   3   4   3      507.29      528.61     15.60 o
   4   4   3       84.35       72.36      4.55 o
   5   4   3      264.31      270.41     20.19 o
   6   4   3     1015.21     1092.72     54.80 o
  -6   5   3     2255.75     2466.88    116.49 o
  -5   5   3      115.92       95.71      8.86 o
  -4   5   3     2783.93     2920.00     56.34 o
  -3   5   3       34.44       39.34      5.46 o
  -2   5   3       64.73       61.98      5.61 o
  -1   5   3     1137.02     1105.23     23.10 o
   0   5   3      102.65       68.96      4.70 o
   1   5   3      106.77      103.17     10.93 o
   2   5   3     4261.59     4271.21     58.26 o
   3   5   3     4866.12     4934.28    117.16 o
   4   5   3       18.72       23.49      3.68 o
   5   5   3     2379.21     2516.23    117.93 o
   6   5   3     1341.07     1360.53     76.04 o
  -6   6   3      444.96      430.95     41.00 o
  -5   6   3      867.93      895.17     26.43 o
  -4   6   3       37.42       35.93      4.18 o
  -3   6   3     1845.72     1858.13     18.86 o
  -2   6   3      384.17      366.77     10.83 o
  -1   6   3     6210.66     6170.71    104.46 o
   0   6   3      111.04       84.32      4.86 o
   1   6   3     4496.20     4553.87    142.70 o
   2   6   3     8276.34     8255.69    282.86 o
   3   6   3       83.93       80.63      4.47 o
   4   6   3      920.07      926.11     32.41 o
   5   6   3      132.02      136.12     23.92 o
   6   6   3      137.11      102.69     17.97 o
  -6   7   3       11.36        7.54      4.24 o
  -5   7   3      992.04     1075.24     44.44 o
  -4   7   3     2978.55     3111.24     94.89 o
  -3   7   3      250.96      252.56     11.47 o
  -2   7   3     2861.55     3024.91     46.11 o
  -1   7   3      605.02      605.65     13.40 o
   0   7   3       82.98       72.69      3.95 o
   1   7   3       12.39       20.59      2.60 o
   2   7   3     3557.82     3527.28     68.07 o
   3   7   3       26.65       25.71      2.66 o
   4   7   3      348.41      295.50     15.77 o
   5   7   3     2068.99     2262.91    123.11 o
  -5   8   3      776.06      773.10     48.33 o
  -4   8   3     1174.48     1213.16     59.64 o
  -3   8   3       31.11       31.75      4.55 o
  -2   8   3      219.99      197.95      7.98 o
  -1   8   3     1825.99     2041.11     44.17 o
   0   8   3     1057.45     1068.59     33.34 o
   1   8   3     5819.21     5668.99    229.79 o
   2   8   3      153.17      138.85      7.52 o
   3   8   3      398.70      411.46     15.35 o
   4   8   3     1558.10     1559.31     75.91 o
   5   8   3        3.26        7.90      6.16 o
  -4   9   3      797.09      785.33     44.99 o
  -3   9   3      797.19      804.39     21.06 o
  -2   9   3     2259.11     2222.62    234.52 o
  -1   9   3      116.60      129.39      8.02 o
   0   9   3     1629.24     1574.14    119.77 o
   1   9   3       94.14       88.73     11.56 o
   2   9   3       14.26       13.32      2.69 o
   3   9   3        6.40        5.36      7.63 o
   4   9   3     1483.86     1406.15     74.41 o
  -3  10   3      582.81      587.16     23.62 o
  -2  10   3      889.89      942.52     32.18 o
  -1  10   3      735.86      764.50     35.21 o
   0  10   3     1558.10     1533.52     37.72 o
   1  10   3     1231.94     1242.83     34.24 o
   2  10   3       39.36       29.75      5.24 o
   3  10   3     2273.72     2139.08     99.92 o
  -2  11   3      495.13      515.72     36.72 o
  -1  11   3      662.51      659.75     25.33 o
   0  11   3     1189.61     1278.43     49.58 o
   1  11   3       10.68       13.00      3.55 o
  -2 -12   4        1.99        5.26      3.01 o
  -1 -12   4      834.25      835.65     35.02 o
   0 -12   4      524.62      483.15     49.40 o
   1 -12   4      617.45      641.83     38.76 o
   2 -12   4      466.75      487.67     29.51 o
  -3 -11   4       22.97       27.43      5.36 o
  -2 -11   4      512.46      526.27     20.29 o
  -1 -11   4      127.20      123.73     15.92 o
   0 -11   4      373.34      331.74     11.92 o
   1 -11   4      320.49      284.71     16.04 o
   2 -11   4      219.13      215.71     13.03 o
   3 -11   4        9.01       19.49      8.37 o
  -4 -10   4       75.84       49.55      9.97 o
  -3 -10   4       13.29       18.21      4.28 o
  -2 -10   4       43.34       37.40      5.04 o
  -1 -10   4     1031.39     1176.73     35.29 o
   0 -10   4      153.27      147.61      8.38 o
   1 -10   4     3083.60     3063.89     48.04 o
   2 -10   4      514.78      462.57     22.56 o
   3 -10   4     1424.85     1384.21     61.59 o
   4 -10   4     2012.51     2153.28    117.70 o
  -5  -9   4      910.71      864.41     41.90 o
  -4  -9   4       13.13       21.47      3.90 o
  -3  -9   4      718.87      649.39     30.25 o
  -2  -9   4     3978.57     3958.05    261.25 o
  -1  -9   4      807.06      785.81     17.16 o
   0  -9   4      711.60      755.70     19.30 o
   1  -9   4        2.92       13.25      3.39 o
   2  -9   4       20.60       19.46      2.07 o
   3  -9   4      495.63      462.91     33.61 o
   4  -9   4     1591.63     1638.44     71.82 o
   5  -9   4      156.43      145.70     16.94 o
  -5  -8   4      127.79      114.56     20.81 o
  -4  -8   4       14.83       12.14      6.22 o
  -3  -8   4      499.95      500.39     23.09 o
  -2  -8   4      989.50      955.10     20.87 o
  -1  -8   4       16.58      148.33     17.88 o
   0  -8   4      730.79      707.26     20.62 o
   1  -8   4     3371.70     3084.59    117.20 o
   2  -8   4      774.12      703.83     27.19 o
   3  -8   4     4156.88     4027.36    322.19 o
   4  -8   4      141.29      123.02      8.07 o
   5  -8   4      180.66      150.47     11.35 o
   6  -8   4     2097.71     2277.79     83.66 o
  -6  -7   4       26.85       26.04      6.82 o
  -5  -7   4       99.57      113.25     24.50 o
  -4  -7   4       79.93       85.16      6.73 o
  -3  -7   4     5898.76     6149.60    144.05 o
  -2  -7   4     1793.94     1852.24     63.76 o
  -1  -7   4      245.76      199.04      6.96 o
   0  -7   4     2483.05     2342.33     43.34 o
   1  -7   4      277.83      238.50      6.65 o
   2  -7   4     3114.37     3067.41     71.06 o
   3  -7   4       25.40       42.27     11.34 o
   4  -7   4      714.72      703.60     15.44 o
   5  -7   4       54.82       40.88      5.20 o
   6  -7   4     1303.58     1275.99     61.23 o
  -6  -6   4     1243.85     1333.57    104.19 o
  -5  -6   4        0.74        3.08      1.63 o
  -4  -6   4     1806.64     1775.82    159.65 o
  -3  -6   4      357.22      350.38      9.91 o
  -2  -6   4      165.18      130.66     10.63 o
  -1  -6   4      499.87      489.94     14.56 o
   0  -6   4     2385.74     2375.01     50.85 o
   1  -6   4      556.60      536.39     11.30 o
   2  -6   4      951.46      799.78     26.07 o
   3  -6   4     3344.69     3315.23     44.30 o
   4  -6   4       85.88       68.59      5.00 o
   5  -6   4     4595.09     4762.57     99.29 o
   6  -6   4      565.59      536.11     49.75 o
  -6  -5   4      224.17      230.01     43.16 o
  -5  -5   4        0.88        6.25      8.51 o
  -4  -5   4     1472.43     1497.53     26.04 o
  -3  -5   4     3946.15     3992.85    150.40 o
  -2  -5   4      216.43      208.19     31.99 o
  -1  -5   4     5583.98     5580.60     78.90 o
   0  -5   4     4784.13     4932.98    243.84 o
   1  -5   4     4438.16     4589.12     51.21 o
   2  -5   4     4373.64     4125.47     37.16 o
   3  -5   4       98.35      116.94     17.90 o
   4  -5   4      943.12      864.64     25.36 o
   5  -5   4       16.37       22.93      3.43 o
   6  -5   4     1398.27     1562.60     67.00 o
   7  -5   4        7.23       27.54      9.32 o
  -7  -4   4      282.24      285.69     34.83 o
  -6  -4   4      224.28      230.95     13.59 o
  -5  -4   4     1597.86     1604.44     37.99 o
  -4  -4   4     4711.30     5039.70     57.70 o
  -3  -4   4       42.34       35.92      3.43 o
  -2  -4   4     2980.27     3131.42     89.01 o
  -1  -4   4     4062.85     4183.43    137.52 o
   0  -4   4      842.67      719.36     24.77 o
   1  -4   4      141.40      345.84     22.24 o
   2  -4   4     7222.14     7219.62     95.25 o
   3  -4   4      992.11      921.36     20.89 o
   4  -4   4     1999.03     1886.28     25.49 o
   5  -4   4     4403.10     4486.82    223.40 o
   6  -4   4       85.39       74.14      3.32 o
   7  -4   4      707.26      715.05     39.18 o
  -7  -3   4       95.70       99.31     15.21 o
  -6  -3   4       41.30       60.78      6.05 o
  -5  -3   4      208.33      187.48     17.42 o
  -4  -3   4     1552.99     1604.77     22.48 o
  -3  -3   4        2.40        7.93      2.97 o
  -2  -3   4     6050.47     6791.99     87.07 o
  -1  -3   4    23889.59    24212.06    742.86 o
   0  -3   4     1840.44     1885.51    101.16 o
   1  -3   4     4402.98     5196.48     78.98 o
   2  -3   4     4390.48     4209.72     26.75 o
   3  -3   4     1988.59     2011.88     16.17 o
   4  -3   4     2092.66     2065.63     29.89 o
   5  -3   4     1487.14     1529.92     30.04 o
   6  -3   4       18.84       23.06      4.23 o
   7  -3   4       84.50       76.20     12.46 o
  -7  -2   4      559.90      533.09     67.99 o
  -6  -2   4      849.76      830.73     54.53 o
  -5  -2   4     4826.48     4643.66    350.91 o
  -4  -2   4      517.49      494.56     19.25 o
  -3  -2   4        0.36        2.55      1.73 o
  -1  -2   4       21.36       19.92      1.89 o
   0  -2   4     1791.18     1587.82     28.58 o
   1  -2   4      630.83      626.00     11.86 o
   2  -2   4     5016.57     5128.95    139.68 o
   3  -2   4      216.26      194.02      6.13 o
   4  -2   4     3689.70     3738.58     94.02 o
   5  -2   4      474.00      475.06     13.23 o
   6  -2   4      978.97      982.48     27.73 o
   7  -2   4     3232.77     3359.25    175.07 o
  -7  -1   4       10.60       15.42      7.08 o
  -6  -1   4      824.45      875.84     76.42 o
  -5  -1   4      188.85      184.56      8.88 o
  -4  -1   4       26.14       21.58      6.62 o
  -3  -1   4       58.44       38.36      3.58 o
  -2  -1   4    10136.38    10567.90    113.27 o
  -1  -1   4     1986.69     2368.90     56.19 o
   0  -1   4        3.26       -0.53      1.16 o
   1  -1   4    15739.12    14224.94    171.88 o
   2  -1   4     6278.21     6793.71    169.06 o
   3  -1   4     6323.81     6437.56     61.74 o
   4  -1   4      213.82      184.99     14.49 o
   5  -1   4      210.08      219.33      9.47 o
   6  -1   4     1275.51     1285.23     30.51 o
   7  -1   4      325.49      313.47     34.52 o
  -7   0   4      843.61      861.49     37.93 o
  -6   0   4      619.07      571.09     33.70 o
  -5   0   4     2026.16     2040.06     31.70 o
  -4   0   4       11.01       12.27      3.64 o
  -3   0   4    13808.77    14813.49    265.87 o
  -2   0   4     6649.09     6680.99    156.25 o
  -1   0   4       48.18       46.60      2.12 o
   0   0   4     7777.91     7177.68     84.68 o
   1   0   4      832.30      781.60     14.33 o
   3   0   4      228.97      219.84      6.06 o
   4   0   4     3181.97     3402.83     49.41 o
   5   0   4       36.32       44.02      3.03 o
   6   0   4     3386.92     2843.21    279.58 o
   7   0   4      780.07      793.64     42.87 o
  -7   1   4      173.58      218.79     24.12 o
  -6   1   4     1813.37     1878.38     51.26 o
  -5   1   4       19.32       19.71      3.69 o
  -4   1   4      389.90      343.45     19.95 o
  -3   1   4       55.26       78.30      3.27 o
  -2   1   4     1557.45     1404.84     23.54 o
  -1   1   4     2773.20     3202.18     67.73 o
   0   1   4    10827.20    10840.31     61.50 o
   1   1   4     8464.66     8621.97     74.11 o
   2   1   4      690.11      609.51     13.36 o
   3   1   4     3221.63     3103.75     75.15 o
   4   1   4      123.09      117.26      7.23 o
   5   1   4     2830.26     2949.06     57.34 o
   6   1   4      298.01      265.79     12.16 o
   7   1   4      344.07      311.39     23.42 o
  -7   2   4      111.31       91.65     15.38 o
  -6   2   4      451.16      451.21     16.09 o
  -5   2   4      762.26      716.45     23.71 o
  -4   2   4     2930.79     2927.89     87.55 o
  -3   2   4    10256.09    10656.42     46.96 o
  -2   2   4       96.45       86.81      4.64 o
  -1   2   4    12034.13    11752.13    115.39 o
   0   2   4    14310.93    14988.81     84.89 o
   1   2   4       17.56        4.62      3.57 o
   2   2   4     2559.03     2528.79     21.01 o
   3   2   4     1183.91     1181.44     30.17 o
   4   2   4       84.63       95.11      4.75 o
   5   2   4      228.02      189.91     13.78 o
   6   2   4     2565.57     2725.10     83.43 o
   7   2   4       30.61       18.83      5.32 o
  -7   3   4      879.72      909.89     50.43 o
  -6   3   4      629.98      655.80     25.81 o
  -5   3   4      137.53      115.70     10.14 o
  -4   3   4     3557.89     3499.55     99.06 o
  -3   3   4       60.75       32.58      7.50 o
  -2   3   4      257.80      226.02      5.81 o
  -1   3   4     1724.95     1825.72     15.41 o
   0   3   4     8753.24     9132.71     63.48 o
   1   3   4       25.07      115.36     17.77 o
   2   3   4     3310.89     3085.83     51.35 o
   3   3   4     4940.70     5178.94     74.39 o
   4   3   4     1921.72     1947.22     44.71 o
   5   3   4     2027.71     2172.28     70.58 o
   6   3   4       43.59       37.70      8.45 o
  -7   4   4      326.63      291.98     44.49 o
  -6   4   4     1007.23      982.06     31.14 o
  -5   4   4      462.03      417.02     39.85 o
  -4   4   4     2317.63     2395.16     26.61 o
  -3   4   4      254.38      229.26     13.31 o
  -2   4   4      593.59      569.89     13.29 o
  -1   4   4    22682.47    22561.73     94.10 o
   0   4   4      955.64     1022.55     14.06 o
   2   4   4      682.41      620.04     16.65 o
   3   4   4      166.66      144.37      4.92 o
   4   4   4     1185.11     1125.72     29.38 o
   5   4   4     1050.93     1110.14     55.09 o
   6   4   4      426.52      388.58     18.74 o
  -6   5   4       57.18       61.41      8.74 o
  -5   5   4     2181.06     2224.02     80.59 o
  -4   5   4     2294.33     2480.59     53.96 o
  -3   5   4      429.03      430.61      9.44 o
  -2   5   4     1461.11     1512.02     62.81 o
  -1   5   4     1698.76     1593.54     28.47 o
   0   5   4        1.81        4.91      1.49 o
   1   5   4        4.50       65.50      4.98 o
   2   5   4     8410.55     9127.57    374.23 o
   3   5   4     2510.00     2520.29     28.00 o
   4   5   4     1576.39     1566.31     64.54 o
   5   5   4      517.79      558.95     28.04 o
   6   5   4      143.68      123.84     14.24 o
  -6   6   4       27.32       12.73      3.66 o
  -5   6   4      224.75      195.48     23.19 o
  -4   6   4      875.88      921.66     35.41 o
  -3   6   4      219.17      223.31     15.45 o
  -2   6   4     8416.44     8565.14    195.21 o
  -1   6   4     3481.11     3673.09     49.12 o
   0   6   4        0.62        4.79      1.92 o
   1   6   4     4632.26     4570.99     61.17 o
   2   6   4        8.46       15.88      2.68 o
   3   6   4      358.74      333.20     35.00 o
   4   6   4       93.23       70.63      9.80 o
   5   6   4      390.82      398.90     18.91 o
  -5   7   4     2941.93     3149.31     84.23 o
  -4   7   4      417.05      429.21     20.96 o
  -3   7   4     1411.87     1413.59     26.95 o
  -2   7   4      926.51      952.50     20.47 o
  -1   7   4       34.88       26.39      4.21 o
   0   7   4      813.80      795.49     17.79 o
   1   7   4     1376.35     1334.31     21.48 o
   3   7   4       74.31       67.55      5.58 o
   4   7   4     1469.01     1567.57     69.32 o
   5   7   4      657.09      656.26     39.75 o
  -5   8   4        5.63       10.80      4.48 o
  -4   8   4      296.65      293.62     22.13 o
  -3   8   4      482.19      484.14     17.72 o
  -2   8   4     2332.63     2449.33     47.03 o
  -1   8   4       94.07      152.28      7.18 o
   0   8   4     2587.25     2623.56     92.59 o
   1   8   4     3790.05     3656.39    207.04 o
   2   8   4      344.05      318.60     14.17 o
   3   8   4     1535.97     1535.87     47.13 o
   4   8   4       16.98        1.81      5.32 o
  -4   9   4      401.58      452.53     37.51 o
  -3   9   4     2411.70     2309.19    153.84 o
  -2   9   4      197.78      186.96     21.03 o
  -1   9   4      519.59      516.28     16.93 o
   0   9   4      231.48      216.94      5.70 o
   1   9   4      497.46      443.25     26.87 o
   2   9   4      253.82      207.43     19.84 o
   3   9   4      522.88      495.75     79.59 o
   4   9   4     1454.25     1411.24     74.92 o
  -3  10   4       33.55       26.87      8.18 o
  -2  10   4       32.95       42.79      5.34 o
  -1  10   4      348.21      355.24     10.36 o
   0  10   4     4013.04     4186.66    199.23 o
   1  10   4      162.32      162.77     26.82 o
   2  10   4      440.23      478.39     44.80 o
  -1  11   4      939.06     1002.07     53.29 o
   0  11   4       30.20       19.36      6.94 o
  -2 -12   5      186.81      189.18     22.85 o
  -1 -12   5      202.70      242.40     37.15 o
   0 -12   5      173.15      161.25     23.67 o
   1 -12   5     2204.14     2233.96    121.83 o
   2 -12   5        6.80        7.47      6.07 o
  -3 -11   5      644.45      651.52     27.16 o
  -2 -11   5       90.93      102.28      8.82 o
  -1 -11   5       31.84       27.65      6.54 o
   0 -11   5     1021.19     1051.36     68.30 o
   1 -11   5       48.74       55.95     11.69 o
   2 -11   5      308.67      279.20     15.94 o
   3 -11   5       92.30       99.71     17.41 o
  -4 -10   5       25.80       16.97      3.98 o
  -3 -10   5       31.96       22.46      5.76 o
  -2 -10   5      990.08      938.12     30.36 o
  -1 -10   5      385.03      368.05     16.89 o
   0 -10   5     2524.43     2606.06     48.40 o
   1 -10   5      904.45      887.42     30.68 o
   2 -10   5        1.02        6.36      1.33 o
   3 -10   5     2548.92     2377.31    101.60 o
   4 -10   5      207.36      187.55     20.48 o
  -5  -9   5      691.62      722.98     58.53 o
  -4  -9   5       91.07       87.74      9.50 o
  -3  -9   5      662.64      686.51     28.89 o
  -2  -9   5      311.91      318.87     22.76 o
  -1  -9   5     1645.97     1765.48     34.08 o
   0  -9   5      671.89      700.52     24.12 o
   1  -9   5      729.63      694.04     33.25 o
   2  -9   5      133.51      114.77      6.55 o
   3  -9   5      363.84      348.98     27.28 o
   4  -9   5      536.53      562.20     29.27 o
   5  -9   5       69.18       92.28     16.63 o
  -5  -8   5        8.58        9.51      3.19 o
  -4  -8   5      539.54      532.02     30.26 o
  -3  -8   5       63.74       58.74     16.16 o
  -2  -8   5      250.15      312.82     26.11 o
  -1  -8   5       74.33       62.68      8.54 o
   0  -8   5     2577.77     2403.89     51.44 o
   1  -8   5      193.44      194.86      7.59 o
   2  -8   5     3465.02     3265.07     62.52 o
   3  -8   5     3511.32     3301.23     72.68 o
   4  -8   5       14.17       14.27      6.64 o
   5  -8   5      857.19      907.14     32.33 o
  -6  -7   5      954.86      901.59    149.07 o
  -5  -7   5        0.96        4.76      3.61 o
  -4  -7   5      357.97      353.86     26.98 o
  -3  -7   5     3031.80     2944.47     72.85 o
  -2  -7   5     1704.68     1750.44     31.66 o
  -1  -7   5     3290.32     3382.13     87.56 o
   0  -7   5      307.82      284.92      8.04 o
   1  -7   5      325.66      410.40     20.53 o
   2  -7   5     1179.55     1063.85     19.27 o
   3  -7   5     1387.22     1292.28     32.74 o
   4  -7   5       64.38       56.17      5.05 o
   5  -7   5     1048.65      955.60     50.42 o
   6  -7   5      921.66     1021.37     40.84 o
  -6  -6   5       86.87       66.06      9.76 o
  -5  -6   5      238.60      253.58     20.97 o
  -4  -6   5     1207.77     1249.27     34.84 o
  -3  -6   5       48.12       41.17      7.35 o
  -2  -6   5      465.25      478.12     72.56 o
  -1  -6   5       70.33       69.45      9.94 o
   0  -6   5     1290.32     1257.11     36.77 o
   1  -6   5      676.92      552.53     20.08 o
   2  -6   5     8574.11     8494.69    118.38 o
   3  -6   5       18.96       12.44      2.70 o
   4  -6   5      449.94      433.57     17.46 o
   5  -6   5     3169.88     3162.10     84.24 o
   6  -6   5       57.12       39.32      9.68 o
  -6  -5   5        2.24       30.73     24.17 o
  -5  -5   5       75.43       74.76      8.01 o
  -4  -5   5     4428.38     4806.57    116.93 o
  -3  -5   5     1283.62     1343.62     19.20 o
  -2  -5   5     2647.81     2557.85     64.39 o
  -1  -5   5     3209.83     3511.34     25.51 o
   0  -5   5     1645.90     1876.78     55.08 o
   1  -5   5     7874.88     7784.16    102.64 o
   2  -5   5       62.73       59.36      4.45 o
   3  -5   5      178.55      174.75      6.23 o
   4  -5   5      329.97      308.69     11.41 o
   5  -5   5     1140.02      998.66     68.47 o
   6  -5   5       67.38       51.12     13.06 o
  -7  -4   5      546.90      517.49     67.61 o
  -6  -4   5       33.69       36.16      7.53 o
  -5  -4   5     3018.08     3016.69     80.92 o
  -4  -4   5     1232.86     1164.54     22.75 o
  -3  -4   5      301.64      282.51     12.23 o
  -2  -4   5     1001.92      981.93     20.68 o
  -1  -4   5     4828.04     5021.71    106.43 o
   0  -4   5      264.44      261.67     10.42 o
   1  -4   5     3115.48     3020.90     23.23 o
   2  -4   5     2435.11     2286.62     33.44 o
   3  -4   5        1.59        6.93      2.57 o
   4  -4   5     8944.59     9375.96    324.49 o
   5  -4   5      764.10      762.07     22.22 o
   6  -4   5      270.55      255.61     33.98 o
   7  -4   5      668.67      734.28     39.54 o
  -7  -3   5        8.94       16.89      6.77 o
  -6  -3   5      491.89      513.35     51.82 o
  -5  -3   5     1114.14     1136.14     29.36 o
  -4  -3   5     2103.67     2246.59     28.54 o
  -3  -3   5        2.26        2.49      2.15 o
  -2  -3   5     4027.68     3963.13    104.57 o
  -1  -3   5     2177.07     2280.53     35.29 o
   0  -3   5     6104.55     6015.71     81.72 o
   1  -3   5     3424.79     3250.28     23.14 o
   2  -3   5       95.28      104.41      4.68 o
   3  -3   5     4345.40     4453.01     86.46 o
   4  -3   5      519.60      493.08     15.29 o
   5  -3   5      188.25      168.72      6.64 o
   6  -3   5       32.08       24.43      2.47 o
   7  -3   5     1484.09     1610.89     82.47 o
  -7  -2   5       38.74       41.63      9.13 o
  -6  -2   5     1352.86     1300.67     66.85 o
  -5  -2   5     3678.93     3654.17    116.23 o
  -4  -2   5       49.96       47.92      3.16 o
  -3  -2   5     3411.39     3328.90     36.48 o
  -2  -2   5      668.53      607.16     11.18 o
  -1  -2   5        8.38      171.59     30.91 o
   0  -2   5      592.45      597.53     12.32 o
   1  -2   5     5057.83     4620.22     50.76 o
   2  -2   5       17.59       13.53      5.72 o
   4  -2   5     8046.23     8247.19    164.41 o
   5  -2   5      221.38      218.63      8.45 o
   6  -2   5     2873.11     2971.85     95.96 o
   7  -2   5      572.99      526.76     74.10 o
  -7  -1   5      197.67      161.29     24.24 o
  -6  -1   5      419.95      432.08     52.87 o
  -5  -1   5      282.10      264.89     15.22 o
  -4  -1   5      912.24      887.33     18.47 o
  -3  -1   5      933.43      922.89     18.82 o
  -2  -1   5     9349.35     9557.18    150.33 o
  -1  -1   5      866.13      944.07     15.03 o
   0  -1   5     5463.89     5084.74    114.11 o
   1  -1   5     1967.87     1924.32     21.97 o
   2  -1   5     5422.97     5870.32    130.59 o
   3  -1   5     6236.83     6364.54    156.46 o
   4  -1   5     1187.50     1137.08     42.73 o
   5  -1   5      191.80      183.66      7.06 o
   6  -1   5       34.61       22.12      2.20 o
   7  -1   5      431.93      470.02     75.55 o
  -7   0   5      184.73      157.91     14.10 o
  -6   0   5     3251.70     3416.57    142.94 o
  -5   0   5      117.71      109.94      8.24 o
  -4   0   5      921.84      887.05     17.57 o
  -3   0   5    10052.39    10004.62     66.36 o
  -2   0   5      414.45      430.19     11.04 o
  -1   0   5     4339.70     4442.31     84.63 o
   0   0   5       27.25       29.30      2.00 o
   1   0   5     1218.35     1368.93     31.28 o
   2   0   5       51.21       50.02      4.42 o
   3   0   5     5199.25     5192.35     60.92 o
   4   0   5       85.78       94.58      4.41 o
   5   0   5     1256.35     1219.88     24.52 o
   6   0   5     4077.69     3836.39    245.48 o
   7   0   5       16.98       14.06      3.20 o
  -7   1   5     1225.40     1219.64     69.06 o
  -6   1   5      314.14      305.08     16.34 o
  -5   1   5      296.12      264.70     10.38 o
  -4   1   5      687.62      635.82     10.92 o
  -3   1   5     5676.68     5846.18     65.55 o
  -2   1   5      503.17      496.26     45.81 o
  -1   1   5     1202.00     1225.78     54.48 o
   0   1   5     7948.56     7692.96     76.10 o
   1   1   5     3088.79     3231.38     26.98 o
   2   1   5    12926.63    13197.17    185.87 o
   3   1   5      393.20      386.79     13.60 o
   4   1   5      215.10      183.75     15.70 o
   5   1   5     2340.27     2265.56    122.82 o
   6   1   5       59.02       62.33      8.50 o
   7   1   5       10.50        7.85      3.29 o
  -7   2   5      343.29      351.59     52.70 o
  -6   2   5      534.52      578.00     29.17 o
  -5   2   5       41.61       37.15      3.88 o
  -4   2   5    10005.30     8115.14   1169.64 o
  -3   2   5     3549.25     3603.73     49.89 o
  -2   2   5      327.68      324.51     10.98 o
  -1   2   5     3558.72     3295.32     28.89 o
   0   2   5      256.96      228.89      5.41 o
   1   2   5     1937.23     2071.79     25.18 o
   2   2   5        0.83        7.61      3.31 o
   3   2   5     1130.66     1185.42     31.11 o
   4   2   5       77.03       66.55      4.74 o
   5   2   5     4622.05     4918.59    150.41 o
   6   2   5      340.55      358.23     19.26 o
  -7   3   5     1253.20     1274.12     68.52 o
  -6   3   5       38.38       47.17     11.69 o
  -5   3   5     1170.83     1189.43     47.09 o
  -4   3   5      361.13      355.14     16.74 o
  -3   3   5      909.51      813.97     18.63 o
  -2   3   5     1065.64     1170.23     63.22 o
  -1   3   5     4399.33     4285.32     25.99 o
   0   3   5     2451.81     2515.44     19.58 o
   1   3   5     3937.75     4136.74    140.59 o
   2   3   5     4237.39     4314.06     50.05 o
   3   3   5      818.01      836.58     14.17 o
   4   3   5     6302.14     5806.21    576.53 o
   5   3   5     1274.97     1306.75     63.64 o
   6   3   5        7.18       23.37      7.05 o
  -6   4   5       16.07       12.94      4.14 o
  -5   4   5     1024.01      999.28     29.18 o
  -4   4   5     2836.23     2833.72    202.35 o
  -3   4   5      227.20      141.27     16.85 o
  -2   4   5     5248.59     5285.47     84.81 o
  -1   4   5     3945.75     3965.26     46.61 o
   0   4   5      533.85      540.91     15.63 o
   1   4   5     4545.68     4650.96     78.84 o
   2   4   5      352.39      333.86      9.04 o
   3   4   5      411.24      378.85     16.75 o
   4   4   5      823.87      747.89     21.72 o
   5   4   5     1979.87     2118.74     88.89 o
   6   4   5        5.24        9.67      5.09 o
  -6   5   5      644.12      694.77     42.09 o
  -5   5   5     2441.70     2482.28     59.18 o
  -4   5   5        4.04        7.10      4.74 o
  -3   5   5     1203.10     1216.52     24.89 o
  -2   5   5      113.16      105.26      4.23 o
  -1   5   5     1956.58     1924.17     30.20 o
   0   5   5       23.44       21.00      1.74 o
   1   5   5     3372.85     3201.19     90.96 o
   2   5   5     3497.67     3296.93    169.47 o
   3   5   5     2640.31     2462.38    114.20 o
   4   5   5     2610.41     2584.60    124.82 o
   5   5   5       48.56       39.75      8.53 o
   6   5   5      665.08      807.03     45.47 o
  -6   6   5       48.43       44.20      9.46 o
  -5   6   5     1346.91     1414.21     46.77 o
  -4   6   5       19.01       24.23      3.51 o
  -3   6   5      474.65      449.73     16.67 o
  -2   6   5     9857.52     9975.13    492.60 o
  -1   6   5      538.44      536.50      8.10 o
   0   6   5     2755.48     2697.34     64.65 o
   1   6   5      472.46      397.45     49.44 o
   2   6   5      238.76      200.82     17.23 o
   3   6   5     1594.67     1598.29     87.69 o
   4   6   5      477.03      436.96     23.30 o
   5   6   5       18.08       19.74      6.20 o
  -5   7   5      577.36      563.32     21.98 o
  -4   7   5      311.43      333.99     11.49 o
  -3   7   5     1162.48     1202.17     33.94 o
  -2   7   5      281.83      250.38      9.96 o
  -1   7   5      601.66      623.20     26.26 o
   0   7   5      154.84      126.90      5.36 o
   1   7   5     2979.42     2883.54     49.63 o
   2   7   5      954.29      872.78     38.52 o
   3   7   5     2215.36     2160.33     76.19 o
   4   7   5      143.04      135.06     20.99 o
   5   7   5      284.77      272.95     41.65 o
  -4   8   5        4.07        6.69      1.88 o
  -3   8   5     4391.53     4467.35    414.59 o
  -2   8   5     1241.98     1275.49     31.32 o
  -1   8   5      446.52      421.14     21.19 o
   0   8   5     4360.85     4493.53    218.59 o
   1   8   5      751.41      766.69     21.63 o
   2   8   5     1709.05     1732.58     70.98 o
   3   8   5      264.39      241.46      8.93 o
   4   8   5       41.16       35.44     10.96 o
  -4   9   5      904.86      829.48     67.05 o
  -3   9   5      349.77      342.42     22.97 o
  -2   9   5       75.31       74.31      4.63 o
  -1   9   5     1169.26     1194.81     46.49 o
   0   9   5      778.14      716.46     25.71 o
   1   9   5      216.91      161.04     24.87 o
   2   9   5       64.31       71.99      9.53 o
   3   9   5      602.72      618.84     36.02 o
  -2  10   5       35.59       16.34      6.60 o
  -1  10   5     1980.23     2122.99    114.75 o
   0  10   5     2008.26     2170.33    117.65 o
   1  10   5      338.81      313.79     46.82 o
   2  10   5     1272.93     1307.11     69.49 o
  -1 -12   6        2.16       24.07     26.06 o
   0 -12   6     1522.30     1584.97     58.11 o
   1 -12   6     1438.69     1405.46     75.11 o
   2 -12   6       54.75       37.70     11.32 o
  -3 -11   6     1026.77     1006.52     39.26 o
  -2 -11   6       48.72       34.77      7.89 o
  -1 -11   6        4.70       10.45      2.86 o
   0 -11   6        0.60        4.77      2.89 o
   1 -11   6      297.84      310.93     16.92 o
   2 -11   6       34.86       14.79      5.09 o
   3 -11   6     1076.75     1122.10     60.98 o
  -4 -10   6        1.06       10.09      5.51 o
  -3 -10   6      511.41      470.52     19.38 o
  -2 -10   6      184.30      179.99     22.02 o
  -1 -10   6      712.02      699.03     26.26 o
   0 -10   6     3978.31     4360.39    114.93 o
   1 -10   6       68.33       77.37      5.76 o
   2 -10   6      469.23      497.38     26.75 o
   3 -10   6      404.56      402.99     20.72 o
   4 -10   6      134.15      145.96     17.30 o
  -5  -9   6      548.07      443.95     33.35 o
  -4  -9   6     1285.28     1337.67     46.65 o
  -3  -9   6       77.84       79.83      8.10 o
  -2  -9   6       18.06        9.46      5.91 o
  -1  -9   6     1798.51     1789.62     42.22 o
   0  -9   6       96.30       96.72      5.08 o
   1  -9   6       51.63       58.55     11.69 o
   2  -9   6       55.41       47.11      4.37 o
   3  -9   6     1088.66     1014.08     53.79 o
   4  -9   6       72.44       73.98     10.19 o
   5  -9   6     1458.29     1505.45     79.70 o
  -5  -8   6       69.59       52.41      8.26 o
  -4  -8   6        0.73        7.56      2.79 o
  -3  -8   6      623.35      566.87     49.11 o
  -2  -8   6      113.52      177.48     40.32 o
  -1  -8   6     2867.96     2848.06     56.23 o
   0  -8   6      583.46      550.45     10.85 o
   1  -8   6       27.75       78.23     23.19 o
   2  -8   6     4347.23     4190.49    110.79 o
   3  -8   6      597.75      575.38     14.76 o
   4  -8   6      558.56      545.05     14.82 o
   5  -8   6       34.88       34.31      9.69 o
  -6  -7   6      661.46      655.83     62.95 o
  -5  -7   6      170.03      139.03     19.14 o
  -4  -7   6      750.32      736.42     21.64 o
  -3  -7   6      184.80      190.01     15.65 o
  -1  -7   6      926.84      931.70     24.80 o
   0  -7   6      179.06      149.88      6.64 o
   1  -7   6     1942.85     1801.31     22.97 o
   2  -7   6       20.22       44.76      3.69 o
   3  -7   6       22.13       19.27      6.22 o
   4  -7   6      381.95      391.35     38.75 o
   5  -7   6     1939.27     1870.45     72.69 o
   6  -7   6      120.30      109.03     43.84 o
  -6  -6   6      135.10      124.18     17.75 o
  -5  -6   6      579.99      578.00     26.35 o
  -4  -6   6      109.06      111.43      9.42 o
  -3  -6   6        0.60        9.58      3.22 o
  -2  -6   6       61.02       85.27      7.76 o
  -1  -6   6     1360.90     1601.36     37.95 o
   0  -6   6       17.60       24.14      2.71 o
   1  -6   6     7528.91     7133.83    218.22 o
   2  -6   6     5392.64     5392.03     68.81 o
   3  -6   6       24.07       21.51      7.40 o
   4  -6   6     2195.92     2096.59    124.72 o
   5  -6   6       36.25       26.72      4.07 o
   6  -6   6      496.88      445.21     30.63 o
  -6  -5   6       53.08       43.38     24.68 o
  -5  -5   6      324.72      327.74     18.89 o
  -4  -5   6     1665.63     1759.27     49.60 o
  -3  -5   6     4327.16     4333.79    195.42 o
  -2  -5   6     6995.23     6890.19    237.57 o
  -1  -5   6       79.01      225.90     21.54 o
   0  -5   6     2851.08     2772.99     17.47 o
   1  -5   6     3947.07     3722.18     47.07 o
   2  -5   6       15.40       50.93      6.34 o
   3  -5   6       44.56       45.24      2.35 o
   4  -5   6     1523.17     1516.73     26.51 o
   5  -5   6      402.72      433.22     52.10 o
   6  -5   6        5.80       10.97      3.23 o
  -6  -4   6      527.21      531.88     28.98 o
  -5  -4   6      754.88      783.85     23.55 o
  -4  -4   6       55.11       66.38     12.71 o
  -3  -4   6      772.56      742.42     16.04 o
  -2  -4   6      368.19      312.12     10.03 o
  -1  -4   6       52.36      697.46    110.15 o
   0  -4   6      670.56      669.06     12.51 o
   1  -4   6    13071.67    11841.57    236.75 o
   2  -4   6       50.48       41.54      4.76 o
   3  -4   6     1903.37     1838.61     46.03 o
   4  -4   6     3534.61     3560.16     67.84 o
   5  -4   6      817.11      803.56     23.64 o
   6  -4   6     1385.71     1398.83     46.08 o
  -7  -3   6       95.09       81.09     16.44 o
  -6  -3   6       86.96       80.97     16.67 o
  -5  -3   6     1945.20     2021.29     70.49 o
  -4  -3   6      574.66      609.93     12.46 o
  -3  -3   6     2123.13     2168.34     33.87 o
  -2  -3   6      753.24      656.35     15.51 o
  -1  -3   6     2388.47     2378.26     41.89 o
   0  -3   6    14641.54    14824.08    250.47 o
   1  -3   6      390.53      442.60     18.11 o
   2  -3   6      319.05      249.45      6.40 o
   3  -3   6      850.77      816.88     17.23 o
   4  -3   6     1128.88     1161.87     34.63 o
   5  -3   6        5.16        9.19      7.16 o
   6  -3   6     1113.73     1103.23     33.29 o
  -7  -2   6       46.38       55.57     10.22 o
  -6  -2   6     2426.24     2487.80    108.02 o
  -5  -2   6      597.01      567.91     55.40 o
  -4  -2   6     1377.66     1423.63     30.73 o
  -3  -2   6     1964.61     1949.20     53.02 o
  -2  -2   6      320.48      320.68      9.35 o
  -1  -2   6     1475.85     1273.42     46.82 o
   0  -2   6     3128.87     3215.02     88.65 o
   1  -2   6      895.21      859.67     25.86 o
   2  -2   6      217.30      194.89      7.07 o
   3  -2   6    10784.35    10844.77    598.45 o
   4  -2   6      594.90      577.57     14.40 o
   5  -2   6      657.63      655.38     17.36 o
   6  -2   6      678.68      624.69     40.50 o
   7  -2   6       62.19       33.48     10.85 o
  -7  -1   6      534.00      427.89     52.03 o
  -6  -1   6      466.11      489.01     58.38 o
  -5  -1   6      409.63      424.59     30.09 o
  -4  -1   6        4.63        9.79      2.71 o
  -3  -1   6     2297.57     2180.79     30.78 o
  -2  -1   6     1538.19     1521.70     85.10 o
  -1  -1   6    10793.22    10255.94    275.26 o
   0  -1   6     3677.37     3375.18     93.53 o
   1  -1   6      221.85      292.22      2.48 o
   2  -1   6     7194.19     7121.59     53.05 o
   3  -1   6      213.90      202.64      6.16 o
   4  -1   6        4.87        7.05      1.98 o
   5  -1   6        6.45        8.22      3.58 o
   6  -1   6     1038.49     1059.60     26.53 o
   7  -1   6        1.91       10.23      3.91 o
  -7   0   6     1101.80     1155.58     44.49 o
  -6   0   6     2428.34     2286.38     69.55 o
  -5   0   6      152.23      136.56     18.13 o
  -4   0   6     3704.06     3719.01     63.11 o
  -3   0   6      471.14      408.12     20.20 o
  -2   0   6     3005.79     2995.14     29.46 o
  -1   0   6     3300.29     3144.78     88.11 o
   0   0   6      732.68      688.60     19.35 o
   1   0   6      531.81      538.99     26.43 o
   2   0   6     4048.37     4191.50     37.94 o
   3   0   6     3118.31     3228.77     96.15 o
   4   0   6       27.63       25.94      2.54 o
   5   0   6     3679.27     3852.92     67.90 o
   6   0   6      771.28      708.34     41.26 o
   7   0   6      962.67      893.41     47.71 o
  -7   1   6      140.58      125.65     20.97 o
  -6   1   6      271.01      270.16     20.33 o
  -5   1   6     1122.52     1077.48     46.07 o
  -4   1   6      328.91      311.67     19.20 o
  -3   1   6     3724.89     3682.88    148.83 o
  -2   1   6     2140.74     2361.50     61.85 o
  -1   1   6     6428.79     6463.81    202.78 o
   0   1   6        0.76       14.91      4.55 o
   1   1   6    10629.82    10471.96     63.88 o
   2   1   6     9144.30     9295.40    174.65 o
   3   1   6        8.39        8.56      3.35 o
   4   1   6      681.43      650.37     24.28 o
   5   1   6       13.29       14.88      2.38 o
   6   1   6        4.93       14.04      3.11 o
  -7   2   6     1659.40     1780.41     93.32 o
  -6   2   6       45.76       41.35      9.28 o
  -5   2   6      843.45      856.95     34.40 o
  -3   2   6      348.28      303.53     10.94 o
  -2   2   6     6227.41     6035.08    201.80 o
  -1   2   6      815.57      747.12     14.66 o
   0   2   6       47.60       46.17      3.87 o
   1   2   6      122.37      117.50      8.71 o
   2   2   6     4632.74     4812.11     94.09 o
   3   2   6      534.54      470.12     13.20 o
   4   2   6     1668.19     1385.50     96.94 o
   5   2   6     4028.55     4134.86    189.67 o
   6   2   6      384.81      363.69     21.83 o
  -6   3   6      411.20      398.15     18.87 o
  -5   3   6     1152.66     1074.15     30.28 o
  -4   3   6      750.11      746.89     20.61 o
  -3   3   6      265.99      252.80     11.55 o
  -2   3   6      723.03      658.97     19.50 o
  -1   3   6     1499.15     1946.47    106.07 o
   0   3   6     2819.75     3001.09     17.69 o
   1   3   6    11840.73    11218.30    301.44 o
   2   3   6      718.65      716.31     17.49 o
   3   3   6      762.25      733.52     22.66 o
   4   3   6     2267.83     2203.21     85.96 o
   5   3   6       10.54       11.43      5.67 o
   6   3   6      238.42      269.66     27.10 o
  -6   4   6       29.59       27.07      7.72 o
  -5   4   6     3878.18     3522.92    101.91 o
  -4   4   6     1528.61     1467.32     98.39 o
  -3   4   6     1878.69     1936.19     33.67 o
  -2   4   6     4918.94     4789.98     56.82 o
  -1   4   6       80.38       93.55      5.43 o
   0   4   6     3663.53     3856.55     68.44 o
   1   4   6      619.67      556.83     14.84 o
   2   4   6      395.77      382.81     23.43 o
   3   4   6       18.09       13.61      2.90 o
   4   4   6     3369.22     3349.12    110.80 o
   5   4   6       84.60       78.81     14.95 o
   6   4   6      460.87      514.65     31.06 o
  -6   5   6     2047.37     2316.38    119.52 o
  -5   5   6       20.34       13.41      2.95 o
  -4   5   6      144.59      154.97     15.38 o
  -3   5   6      963.09      889.76     14.89 o
  -2   5   6     1277.33     1254.42     26.17 o
  -1   5   6      795.01      759.63     17.39 o
   0   5   6     2131.82     2208.87     38.24 o
   1   5   6      647.03      620.33     15.85 o
   2   5   6       34.04       31.26      7.82 o
   3   5   6     4938.54     4894.33    130.53 o
   4   5   6      929.44      890.35     28.39 o
   5   5   6      116.75       99.26     10.96 o
  -5   6   6     1606.48     1647.39     53.04 o
  -4   6   6        1.83        4.39      2.95 o
  -3   6   6     3735.12     3809.19     97.97 o
  -2   6   6     1114.04     1113.63     21.39 o
  -1   6   6     1904.88     1910.25     47.37 o
   0   6   6     2447.30     2577.33     62.01 o
   1   6   6       11.88       19.78      9.23 o
   2   6   6     1415.32     1313.76     25.22 o
   3   6   6      109.65       96.60     14.50 o
   4   6   6      261.50      262.95     15.56 o
   5   6   6       10.43        5.03      5.33 o
  -5   7   6       55.37       41.91      9.10 o
  -4   7   6     1669.01     1654.81     97.03 o
  -3   7   6       13.24       12.19      1.65 o
  -2   7   6      343.77      315.68     13.95 o
  -1   7   6      124.99      111.19     11.19 o
   0   7   6      883.91      874.84     31.91 o
   1   7   6      157.25      134.80     22.99 o
   2   7   6     2834.42     2686.57    150.30 o
   3   7   6     2880.09     2705.74    129.71 o
   4   7   6       35.33       56.09     12.28 o
  -4   8   6      263.15      253.84     30.19 o
  -3   8   6     2503.39     2131.76    608.54 o
  -2   8   6      404.66      394.59     30.27 o
  -1   8   6     2399.25     2583.18    106.36 o
   0   8   6      365.72      404.44     22.01 o
   1   8   6      464.61      487.10     26.49 o
   2   8   6     1277.18     1264.08     62.27 o
   3   8   6       97.57       84.82     14.79 o
  -3   9   6       12.77       12.04      4.66 o
  -2   9   6      649.15      699.77     40.28 o
  -1   9   6        7.67       12.56      7.26 o
   0   9   6      375.34      369.99     17.80 o
   1   9   6      348.17      335.32     32.47 o
   2   9   6     1887.66     1872.54    102.68 o
  -1  10   6     1480.46     1723.99     89.25 o
   0  10   6      237.28      235.97     36.12 o
  -1 -12   7      124.33      127.50     21.75 o
   0 -12   7      598.38      601.56     36.50 o
   1 -12   7       67.55       92.11     17.39 o
  -3 -11   7       85.14       81.33     11.80 o
  -2 -11   7       11.46        5.03     10.78 o
  -1 -11   7        3.05       22.01      7.61 o
   0 -11   7      292.49      284.65     17.12 o
   1 -11   7       45.70       38.55      7.60 o
   2 -11   7      494.18      512.98    125.65 o
   3 -11   7      722.99      722.84     41.54 o
  -4 -10   7      218.66      172.18     22.55 o
  -3 -10   7      423.34      420.51     30.40 o
  -2 -10   7       25.71       21.31      5.56 o
  -1 -10   7     1510.77     1595.14     69.74 o
   0 -10   7     1185.26     1209.60     37.18 o
   1 -10   7      630.28      711.86     31.94 o
   2 -10   7      377.59      392.76     23.02 o
   3 -10   7       95.95       97.26     11.21 o
   4 -10   7      511.45      477.97     29.55 o
  -4  -9   7     1112.19     1153.93     51.39 o
  -3  -9   7        5.09        2.92      3.96 o
  -2  -9   7      400.93      454.87     53.71 o
  -1  -9   7       61.01       66.40      5.89 o
   0  -9   7       93.95       64.91      7.23 o
   1  -9   7        2.71        1.86      1.11 o
   2  -9   7     1668.42     1479.77     49.84 o
   3  -9   7      290.12      253.94     17.68 o
   4  -9   7     1102.57     1129.67     56.98 o
  -5  -8   7       73.33       56.55      9.66 o
  -4  -8   7      208.24      194.38     24.78 o
  -3  -8   7       22.60       27.72      4.32 o
  -2  -8   7      391.96      346.76     22.58 o
  -1  -8   7     3032.67     3190.23     68.92 o
   0  -8   7      222.42      186.05     10.94 o
   1  -8   7     1478.76     1368.64     63.88 o
   2  -8   7      489.81      450.76     19.25 o
   3  -8   7      335.51      359.40     17.75 o
   4  -8   7      952.23      846.61     85.80 o
   5  -8   7      582.27      554.95     34.51 o
  -5  -7   7     1416.59     1546.67    163.72 o
  -4  -7   7       42.19       51.68      5.63 o
  -3  -7   7      488.96      464.28     36.73 o
  -2  -7   7     4768.00     4957.11    165.62 o
  -1  -7   7       79.23      103.11      5.64 o
   0  -7   7      282.96      278.07     13.00 o
   1  -7   7      328.86      281.08     10.07 o
   2  -7   7      638.88      589.55     47.35 o
   3  -7   7       30.66       20.78      2.97 o
   4  -7   7     2073.34     2155.80     71.17 o
   5  -7   7      222.64      258.78     16.33 o
  -5  -6   7       98.69       79.17     17.26 o
  -4  -6   7       18.89       22.74      5.22 o
  -3  -6   7        4.42        3.60      4.82 o
  -2  -6   7     4216.91     4202.57     95.82 o
  -1  -6   7     1221.81     1397.42     29.03 o
   0  -6   7      387.69      338.32     12.27 o
   1  -6   7     5701.55     5141.66    191.71 o
   2  -6   7      502.92      467.31     82.53 o
   3  -6   7     2495.98     2480.64     54.55 o
   4  -6   7       12.69        9.05      9.69 o
   5  -6   7       12.63        6.88      2.81 o
   6  -6   7     1279.18     1436.28     76.67 o
  -6  -5   7      252.73      223.27     18.42 o
  -5  -5   7      471.21      496.04     30.28 o
  -4  -5   7      165.85      154.51     21.42 o
  -2  -5   7      501.31      472.78     22.13 o
  -1  -5   7       46.78       48.19      6.18 o
   0  -5   7     1287.80     1249.81     32.13 o
   1  -5   7       17.53       13.64      2.91 o
   2  -5   7      195.95      176.09      7.82 o
   3  -5   7      156.34      166.99      7.57 o
   4  -5   7     1098.13     1106.75     65.74 o
   5  -5   7        8.74        6.06      2.92 o
   6  -5   7     2233.38     2573.14    139.96 o
  -6  -4   7      618.04      713.42    117.79 o
  -5  -4   7       38.42       39.35      5.62 o
  -4  -4   7      281.06      270.12     33.60 o
  -3  -4   7       36.98       32.89      6.34 o
  -2  -4   7      842.64      725.96     19.63 o
  -1  -4   7      219.93      299.28     26.44 o
   0  -4   7     7642.99     7911.90    125.50 o
   1  -4   7     2937.32     2799.15     63.09 o
   2  -4   7      934.97      893.13     14.32 o
   3  -4   7     4532.03     4552.63     92.29 o
   4  -4   7      619.18      636.59     22.16 o
   5  -4   7     3629.91     3724.91    141.70 o
   6  -4   7       94.95       67.10     17.68 o
  -6  -3   7       61.34       84.88     12.23 o
  -5  -3   7       99.01       83.55     28.08 o
  -4  -3   7     2811.08     2727.28     55.08 o
  -3  -3   7     4052.04     4186.86     55.62 o
  -2  -3   7      128.51      111.72      5.76 o
  -1  -3   7     3479.78     3416.42     45.23 o
   0  -3   7     4445.05     4697.03    100.14 o
   1  -3   7      196.94      364.38     11.79 o
   2  -3   7      439.58      399.15     14.01 o
   3  -3   7     2064.08     2062.37     35.03 o
   4  -3   7       96.17       96.04      5.92 o
   5  -3   7      332.07      308.43     15.19 o
   6  -3   7     1902.52     1770.44    207.24 o
  -6  -2   7      439.38      404.31     39.20 o
  -5  -2   7      283.20      257.19     33.60 o
  -4  -2   7     2784.36     2866.04     25.91 o
  -3  -2   7       72.76       67.69      4.93 o
  -2  -2   7      642.73      605.17     16.53 o
  -1  -2   7      488.88      488.71     14.61 o
   0  -2   7     7473.33     7783.63    190.29 o
   1  -2   7       28.22       39.33      3.81 o
   2  -2   7     3177.48     3034.64     44.25 o
   3  -2   7     2597.06     2648.22     43.91 o
   4  -2   7     1895.63     1898.82     68.08 o
   5  -2   7     2659.14     2744.43     51.80 o
   6  -2   7      181.65      151.10      7.74 o
  -7  -1   7      217.63      182.82     34.97 o
  -6  -1   7      311.31      313.85     35.53 o
  -5  -1   7      201.22      173.67     25.25 o
  -4  -1   7     2010.36     1946.29     23.14 o
  -3  -1   7      237.98      203.67     20.96 o
  -2  -1   7     2496.62     2671.08     30.86 o
  -1  -1   7    16756.88    16658.25    208.54 o
   0  -1   7      170.39      176.24      4.21 o
   1  -1   7     1591.52     2182.33     17.77 o
   2  -1   7     1006.97     1061.47     35.21 o
   3  -1   7        7.48        3.05      4.17 o
   4  -1   7      569.83      555.36     13.83 o
   5  -1   7     1270.44     1249.19     20.85 o
   6  -1   7      107.99      104.42      5.96 o
  -6   0   7      444.88      388.66     13.32 o
  -5   0   7     2668.15     1792.20     96.21 o
  -4   0   7     1079.94     1057.04     13.50 o
  -3   0   7       15.72       15.30      2.02 o
  -2   0   7     1034.99      997.33     37.34 o
  -1   0   7     2666.15     2576.49     45.42 o
   0   0   7       38.70       30.79      3.10 o
   1   0   7       25.55      140.51      7.94 o
   2   0   7     8577.91     8665.99    123.96 o
   3   0   7      454.20      426.31     11.34 o
   4   0   7     2520.46     2534.70     48.98 o
   5   0   7      730.87      674.62     19.49 o
   6   0   7      306.02      261.54     17.78 o
  -6   1   7        8.49       10.35      6.12 o
  -5   1   7        0.81        2.67      4.74 o
  -4   1   7     1171.41     1098.37     33.91 o
  -3   1   7      408.14      399.56      8.21 o
  -2   1   7     9538.73     9534.19    278.16 o
  -1   1   7      962.11     1393.50     73.20 o
   0   1   7       78.57       72.71      4.10 o
   1   1   7     8727.35     8746.36     37.68 o
   2   1   7     1735.73     1809.92     92.59 o
   3   1   7     1802.83     1769.18     30.79 o
   4   1   7      128.85      112.93      5.64 o
   5   1   7      226.40      194.70     13.48 o
   6   1   7      127.83       80.88     22.53 o
  -6   2   7      197.27      172.97     12.87 o
  -5   2   7     1128.72     1105.35     75.25 o
  -4   2   7       24.40       23.12      2.67 o
  -3   2   7     2352.87     2290.91     50.52 o
  -2   2   7     1640.77     1604.34     24.40 o
  -1   2   7      495.88      505.14     37.80 o
   0   2   7     1370.95     1330.35     34.45 o
   1   2   7     3158.09     3048.38     35.51 o
   2   2   7      912.61      928.23     17.00 o
   3   2   7      128.27       89.33      4.98 o
   4   2   7     5038.58     4415.66    511.13 o
   5   2   7      785.61      739.70     34.42 o
   6   2   7     2165.66     2073.83     96.67 o
  -6   3   7     1766.32     1695.11     94.04 o
  -5   3   7        4.82        5.95      2.15 o
  -4   3   7      271.90      249.51      9.66 o
  -2   3   7     1831.26     1680.78     34.61 o
  -1   3   7      190.49      445.40     16.73 o
   0   3   7     8006.22     8309.53    116.45 o
   1   3   7     8684.86     8992.25    154.13 o
   2   3   7      480.92      444.05     10.55 o
   3   3   7     1093.66     1031.62     21.83 o
   4   3   7        2.35       10.22      2.49 o
   5   3   7      269.53      223.16     36.35 o
   6   3   7       43.13       47.72     14.51 o
  -6   4   7      634.93      674.10     38.76 o
  -5   4   7     1140.78     1113.07     52.18 o
  -4   4   7      466.90      479.25     12.40 o
  -3   4   7     4954.15     4488.68    284.11 o
  -2   4   7       61.39       60.39      3.82 o
  -1   4   7     1012.11     1034.53     19.96 o
   0   4   7      218.10      209.90     14.42 o
   1   4   7      992.32      943.97     20.36 o
   2   4   7     1484.35     1359.40     49.75 o
   3   4   7     1281.83     1121.10     31.61 o
   4   4   7     1894.68     1885.62     45.28 o
   5   4   7      664.15      656.75     26.20 o
  -5   5   7      151.11      138.55      7.49 o
  -4   5   7       67.86       64.29      2.96 o
  -3   5   7      268.94      240.68      8.73 o
  -2   5   7        6.18       14.69      5.05 o
  -1   5   7      789.85      771.79     17.47 o
   0   5   7     7503.26     8178.39    231.12 o
   1   5   7      354.82      332.28     12.43 o
   2   5   7     1977.19     1939.50     34.85 o
   3   5   7     2483.12     2559.24     88.08 o
   4   5   7      172.55      115.46     20.92 o
   5   5   7      739.32      688.40     39.49 o
  -5   6   7      307.14      279.68     43.04 o
  -4   6   7     1608.70     1603.72     75.97 o
  -3   6   7     1400.31     1463.02     49.57 o
  -2   6   7      530.04      532.28     18.31 o
  -1   6   7     4846.89     4643.43    240.13 o
   0   6   7       75.13       73.47      5.03 o
   1   6   7      413.70      283.62    160.61 o
   2   6   7      134.58      130.62     17.14 o
   3   6   7     1519.05     1568.56     67.09 o
   4   6   7        9.51        5.32      5.51 o
  -4   7   7      405.09      356.84     30.32 o
  -3   7   7      240.61      215.45     11.09 o
  -2   7   7       38.77       26.97      3.42 o
  -1   7   7     2187.36     2095.41     98.09 o
   0   7   7      418.04      418.20     30.28 o
   1   7   7      147.43      142.81     44.09 o
   2   7   7     4909.65     4736.51    251.17 o
   3   7   7      699.38      644.64     26.16 o
   4   7   7      348.09      319.42     47.98 o
  -3   8   7      369.08      373.68     29.97 o
  -2   8   7     2245.65     2466.61    114.89 o
  -1   8   7     1653.36     1754.91     83.51 o
   0   8   7       24.30       24.47      5.97 o
   1   8   7     1343.46     1395.14     67.91 o
   2   8   7       14.68       28.11      7.42 o
   3   8   7        3.69        4.61      5.57 o
  -2   9   7       35.99       31.92      9.68 o
  -1   9   7       79.10       92.28     15.99 o
   0   9   7       22.54       28.32      8.54 o
   1   9   7     2152.14     2184.16    112.21 o
  -2 -11   8       27.68       57.56     13.44 o
  -1 -11   8      299.43      315.17     31.39 o
   0 -11   8      292.14      307.60     30.68 o
   1 -11   8      201.01      201.25     23.47 o
   2 -11   8     1191.63     1271.90     72.28 o
  -3 -10   8      306.62      291.30     30.45 o
  -2 -10   8      323.51      331.36     18.67 o
  -1 -10   8      303.05      365.80     22.94 o
   0 -10   8      242.53      226.04     25.58 o
   1 -10   8     1729.71     1876.52     82.45 o
   2 -10   8       20.38        7.98      8.50 o
   3 -10   8       37.31       16.32      6.34 o
  -4  -9   8      229.45      204.91     22.68 o
  -3  -9   8       72.27       48.16      7.35 o
  -2  -9   8       37.93       33.09      8.93 o
  -1  -9   8      275.92      296.82     16.32 o
   0  -9   8      148.75      138.74     14.21 o
   1  -9   8      402.28      383.44     47.03 o
   2  -9   8      255.00      256.16      6.33 o
   3  -9   8      125.60      114.75     20.10 o
   4  -9   8     2360.47     2585.94    140.55 o
  -5  -8   8      289.65      201.22     47.65 o
  -4  -8   8      337.47      338.72     18.40 o
  -3  -8   8       20.09       10.34      6.80 o
  -2  -8   8      992.52     1021.58     34.77 o
  -1  -8   8     1398.45     1471.38     35.13 o
   0  -8   8     2655.32     2812.54     61.02 o
   1  -8   8     1298.30     1279.41     56.80 o
   2  -8   8       86.72       75.78      4.77 o
   3  -8   8     1856.80     1889.86     64.43 o
   4  -8   8       31.53       23.73      8.20 o
   5  -8   8      179.76      195.88     30.91 o
  -5  -7   8     1190.54     1182.55     72.48 o
  -4  -7   8       77.73       73.43     10.03 o
  -3  -7   8     1496.37     1414.16     45.12 o
  -2  -7   8       67.97       45.96      7.88 o
  -1  -7   8      134.29      126.77      7.19 o
   0  -7   8       76.44       61.39      5.43 o
   1  -7   8      643.41      617.38     19.77 o
   2  -7   8        1.50        1.43      1.11 o
   3  -7   8     1984.94     1993.49     31.59 o
   4  -7   8     1505.11     1330.33     40.72 o
   5  -7   8        3.65       30.86     10.28 o
  -6  -6   8       95.29       85.03     15.82 o
  -5  -6   8      281.72      220.09     38.38 o
  -4  -6   8        2.81        4.00      3.77 o
  -3  -6   8      520.10      516.62     34.03 o
  -2  -6   8     2581.72     2168.54     35.98 o
  -1  -6   8      274.80      252.65      9.08 o
   0  -6   8     3140.60     3211.89     79.57 o
   1  -6   8      351.79      329.03      8.71 o
   2  -6   8     2136.74     2062.22     30.04 o
   3  -6   8     2661.27     2539.18     38.04 o
   4  -6   8      238.06      186.61     10.14 o
   5  -6   8      523.68      552.35     23.85 o
  -6  -5   8     1231.98     1363.30     75.21 o
  -5  -5   8        7.41        5.64      6.68 o
  -4  -5   8      538.27      525.07     59.92 o
  -3  -5   8     2678.40     2425.05    191.63 o
  -2  -5   8      447.83      398.23     11.54 o
  -1  -5   8     1428.68     1318.83     21.91 o
   0  -5   8       27.82       26.49      2.62 o
   1  -5   8       10.42       30.78     11.57 o
   2  -5   8       42.22       44.21      2.36 o
   3  -5   8     3074.45     3199.62     61.03 o
   4  -5   8      331.12      338.40     17.21 o
   5  -5   8     1009.41     1029.62     58.25 o
   6  -5   8     1693.08     1814.04     94.96 o
  -6  -4   8       91.23       78.25     19.23 o
  -5  -4   8       35.85       21.00      4.84 o
  -4  -4   8      347.71      311.33     13.99 o
  -3  -4   8     1937.82     1990.96    130.94 o
  -2  -4   8        3.13        5.11      3.07 o
  -1  -4   8      393.36      450.91     14.65 o
   0  -4   8     3917.74     4101.35     85.57 o
   1  -4   8     1957.54     1836.90     43.49 o
   2  -4   8     6776.39     6808.06    106.57 o
   3  -4   8       18.63       27.92      3.40 o
   4  -4   8       66.16       77.01      7.83 o
   5  -4   8     1351.54     1338.60     87.40 o
   6  -4   8      147.76      121.67     14.64 o
  -6  -3   8       82.35       81.78     16.73 o
  -5  -3   8       97.78       87.44     10.44 o
  -4  -3   8     5386.45     5606.54    247.25 o
  -3  -3   8     1253.80     1228.79     45.41 o
  -2  -3   8      504.67      461.74     13.49 o
  -1  -3   8     2390.79     2333.57     37.76 o
   0  -3   8       12.42       18.55      1.85 o
   1  -3   8     1400.09     1259.84     55.96 o
   2  -3   8      275.08      255.76     12.17 o
   3  -3   8      710.77      727.74     12.06 o
   4  -3   8        6.54        6.21      3.81 o
   5  -3   8     2849.03     2885.64     67.36 o
   6  -3   8      165.40      164.63     15.97 o
  -6  -2   8       15.72        7.65      2.85 o
  -5  -2   8     1055.40     1035.43     76.90 o
  -4  -2   8        0.43        2.65      2.55 o
  -3  -2   8        6.24        9.10      1.58 o
  -2  -2   8     1016.87      948.96     16.51 o
  -1  -2   8     3285.76     3409.55     53.50 o
   0  -2   8     1189.37     1224.71     26.80 o
   1  -2   8     1833.55     1728.66     27.20 o
   2  -2   8     2073.28     1967.74     36.67 o
   3  -2   8       71.18       70.71      6.36 o
   5  -2   8      335.60      300.71      8.50 o
   6  -2   8       18.06       10.62      3.51 o
  -6  -1   8       14.95       16.87      4.56 o
  -5  -1   8     2059.09     1874.81     89.41 o
  -4  -1   8     3088.02     3195.07    193.78 o
  -3  -1   8        2.84       11.11      2.80 o
  -2  -1   8     5233.83     4913.42    103.54 o
  -1  -1   8     2820.27     2846.58     33.37 o
   0  -1   8     2119.27     2103.24     48.08 o
   1  -1   8     2543.89     2402.25     35.97 o
   2  -1   8      359.32      333.49     12.78 o
   3  -1   8      462.86      451.26     19.97 o
   4  -1   8      580.92      564.13     34.70 o
   5  -1   8     1050.42     1006.19     57.62 o
   6  -1   8        3.90       14.46      5.97 o
  -6   0   8      599.40      588.86     36.17 o
  -5   0   8     1163.01     1103.13     49.83 o
  -4   0   8      133.69      110.65      5.54 o
  -3   0   8     1137.67     1098.59     24.87 o
  -2   0   8        4.93       13.11      4.25 o
  -1   0   8     1435.12     1589.73     46.92 o
   0   0   8       31.21       27.36      1.80 o
   1   0   8     4044.56     3889.91     44.49 o
   2   0   8     1091.46     1117.59     22.44 o
   3   0   8     2665.26     2779.39     42.65 o
   4   0   8     4204.71     4180.82    150.82 o
   5   0   8       38.87       25.06      2.22 o
   6   0   8     1265.00     1219.01     67.56 o
  -6   1   8       13.97        5.26      9.97 o
  -5   1   8      658.85      664.57     39.14 o
  -4   1   8      365.38      310.60     14.49 o
  -3   1   8     1321.98     1344.00     22.46 o
  -2   1   8     9112.47     8816.66    219.70 o
  -1   1   8      708.82      744.97     18.36 o
   0   1   8     3418.26     3462.07     35.14 o
   1   1   8     1000.96      926.21     16.16 o
   2   1   8     1074.44     1022.98     18.38 o
   3   1   8      552.47      506.70     13.44 o
   4   1   8     1468.67     1375.85     25.49 o
   5   1   8       23.05       17.56      5.71 o
   6   1   8      131.92      100.19     17.22 o
  -6   2   8     1717.03     1901.28    104.77 o
  -5   2   8      578.44      556.17     18.84 o
  -4   2   8      538.48      534.90     24.59 o
  -3   2   8     3207.85     3057.67    140.34 o
  -2   2   8      174.94      157.45      9.95 o
  -1   2   8      665.30      826.68     74.22 o
   0   2   8      188.57      200.71      6.22 o
   1   2   8     6240.85     6332.56     86.26 o
   2   2   8      443.52      428.24     16.68 o
   3   2   8     3459.88     3554.88     74.86 o
   4   2   8       49.01       41.26      4.20 o
   5   2   8      798.48      841.41     29.20 o
   6   2   8     2316.41     2423.79    124.09 o
  -6   3   8       22.22       25.41      9.01 o
  -5   3   8        2.84       14.29     13.87 o
  -4   3   8       15.98       17.44      2.45 o
  -3   3   8     5796.82     6051.95    124.68 o
  -2   3   8      574.64      539.13     10.35 o
  -1   3   8      319.83      295.57      7.37 o
   0   3   8     3458.35     3533.84     73.20 o
   1   3   8      401.52      373.97     11.26 o
   2   3   8     1474.04     1393.90     27.94 o
   3   3   8       36.45       32.86      3.83 o
   4   3   8       41.16       24.20      3.22 o
   5   3   8      425.81      387.92     36.80 o
  -5   4   8       85.64       78.28      9.24 o
  -4   4   8     3181.95     2956.71    296.47 o
  -3   4   8     1084.94     1015.06     14.75 o
  -2   4   8       75.94       76.94     14.56 o
  -1   4   8     2199.15     2129.76     43.36 o
   0   4   8     1011.18      997.87     26.07 o
   1   4   8       13.32       16.91      3.16 o
   2   4   8       64.59       61.83      3.77 o
   3   4   8     1273.47     1200.70     55.56 o
   4   4   8      264.79      244.25     19.72 o
   5   4   8     3050.15     3057.59    374.44 o
  -5   5   8       26.16       42.15      9.04 o
  -4   5   8      540.30      525.75     13.75 o
  -3   5   8      474.10      465.44     29.04 o
  -2   5   8      219.74      188.20     17.62 o
  -1   5   8     4116.30     4086.74    106.23 o
   0   5   8     3337.43     3487.83    113.00 o
   1   5   8      782.32      846.57     65.03 o
   2   5   8     1763.89     1723.85     43.94 o
   3   5   8       57.54       43.59      5.51 o
   4   5   8     1272.14     1318.40     73.99 o
  -4   6   8     2197.71     2214.17     92.15 o
  -3   6   8       32.19       20.34      7.34 o
  -2   6   8     1928.63     2013.62    116.70 o
  -1   6   8      359.25      375.72     27.52 o
   0   6   8       67.07       66.20      8.74 o
   1   6   8      694.58      647.60     34.12 o
   2   6   8      647.49      635.95     32.39 o
   3   6   8      436.75      419.22     19.69 o
   4   6   8      565.69      486.09     30.67 o
  -4   7   8        4.56        8.47      4.40 o
  -3   7   8      232.07      207.34     28.32 o
  -2   7   8      547.95      537.68     15.72 o
  -1   7   8     3455.26     3710.47    197.47 o
   0   7   8       18.48       24.54      8.76 o
   1   7   8     1497.57     1609.71     70.75 o
   2   7   8     1357.68     1319.24     64.78 o
   3   7   8      993.72      932.22     51.22 o
  -3   8   8      343.15      421.47     74.47 o
  -2   8   8     2364.31     2638.16    141.95 o
  -1   8   8       51.08       36.73      7.58 o
   0   8   8      433.50      389.45     36.97 o
   1   8   8       27.26       27.62      8.69 o
   2   8   8      664.55      597.77     35.00 o
  -2 -11   9        9.78       24.02     10.31 o
  -1 -11   9      265.21      269.25     42.06 o
   0 -11   9       10.72       20.64      6.47 o
   1 -11   9     1119.85     1228.16     67.10 o
   2 -11   9      679.83      729.15     42.42 o
  -3 -10   9      468.26      379.14     56.85 o
  -2 -10   9      498.67      545.44     34.60 o
  -1 -10   9       27.76       46.68      8.45 o
   0 -10   9      780.70      786.48     28.12 o
   1 -10   9      744.72      733.76    101.01 o
   2 -10   9      138.00      124.72     15.34 o
   3 -10   9        6.07       15.17      8.35 o
  -4  -9   9      126.33      123.58     21.68 o
  -3  -9   9      653.49      650.22     27.35 o
  -2  -9   9       46.86       41.31     10.52 o
  -1  -9   9        1.08       21.36      5.40 o
   0  -9   9      328.92      288.20     10.07 o
   1  -9   9     1678.81     1548.97     98.01 o
   2  -9   9       17.69       18.19      3.52 o
   3  -9   9      978.52      952.21     48.76 o
   4  -9   9      707.66      713.49     41.32 o
  -4  -8   9      279.01      211.41     22.43 o
  -3  -8   9      691.32      619.19     33.06 o
  -2  -8   9      495.85      447.73     33.06 o
  -1  -8   9      900.69      876.63     21.88 o
   0  -8   9     3793.89     3862.82    333.54 o
   1  -8   9       18.16       20.15      3.81 o
   2  -8   9        3.16        8.27      3.44 o
   3  -8   9      179.12      151.36     13.85 o
   4  -8   9       98.30       92.36     16.06 o
  -5  -7   9      291.43      194.36     38.94 o
  -4  -7   9      581.58      578.80     24.94 o
  -3  -7   9        3.39       19.22      8.11 o
  -2  -7   9      192.93      144.06     12.42 o
  -1  -7   9      201.87      189.66     32.11 o
   0  -7   9      846.29      778.52     34.90 o
   1  -7   9       96.94       90.37      6.35 o
   2  -7   9      231.85      204.86     21.92 o
   3  -7   9     2340.67     2315.37     47.40 o
   4  -7   9      217.88      232.44     15.97 o
   5  -7   9      580.76      640.91     37.55 o
  -5  -6   9      146.87      126.47     13.96 o
  -4  -6   9       77.32       82.03     10.93 o
  -3  -6   9      429.90      383.41     28.74 o
  -1  -6   9     4049.62     3993.86     96.01 o
   0  -6   9      869.72      832.43     12.64 o
   1  -6   9       57.23      124.78      7.48 o
   2  -6   9     4394.82     4328.03     72.59 o
   3  -6   9      366.81      330.16     13.97 o
   4  -6   9      179.41      176.07     20.09 o
   5  -6   9        7.38       23.11      8.34 o
  -5  -5   9      114.51       88.16      8.19 o
  -4  -5   9      975.60     1042.64     43.03 o
  -3  -5   9       89.39       70.31      9.41 o
  -2  -5   9      962.12     1000.52     51.76 o
  -1  -5   9      194.19      193.07      7.59 o
   0  -5   9      416.93      369.84     10.68 o
   1  -5   9       34.62       29.21      2.81 o
   2  -5   9     2821.79     2779.24     92.72 o
   3  -5   9     1794.77     1850.65     64.80 o
   4  -5   9       81.78       77.37      4.83 o
   5  -5   9     1878.50     2125.25    101.18 o
  -6  -4   9       23.79       25.10      8.46 o
  -5  -4   9      536.88      435.52     86.15 o
  -4  -4   9       63.36       55.55      6.06 o
  -3  -4   9      745.17      752.68     17.92 o
  -2  -4   9      505.83      515.53      9.22 o
  -1  -4   9     2693.29     2860.73     74.79 o
   0  -4   9       20.99       31.61      3.50 o
   1  -4   9     4378.33     4479.40    182.30 o
   2  -4   9     2875.26     2812.98     30.17 o
   3  -4   9       51.50       34.31      3.68 o
   4  -4   9      892.59      925.69     37.46 o
   5  -4   9        7.95        3.78      6.25 o
   6  -4   9        0.58       11.00      7.68 o
  -6  -3   9        4.48        7.11      3.33 o
  -5  -3   9      526.00      396.17     94.29 o
  -4  -3   9     1905.86     1761.85     98.85 o
  -3  -3   9     1215.80     1224.50     29.41 o
  -2  -3   9     2911.32     2829.93    129.38 o
  -1  -3   9       22.94       24.22      4.43 o
   0  -3   9      332.46      317.67     18.69 o
   1  -3   9      272.38      261.88     11.92 o
   2  -3   9     1715.86     1679.93     36.52 o
   3  -3   9       46.31       33.31      4.17 o
   4  -3   9     1491.50     1447.59     60.30 o
   5  -3   9     1396.74     1426.05     48.11 o
   6  -3   9      170.49      181.56     28.29 o
  -6  -2   9      381.71      354.26     50.17 o
  -5  -2   9      487.78      523.95     57.11 o
  -4  -2   9      653.88      623.03     36.29 o
  -3  -2   9        7.25       10.47      5.03 o
  -2  -2   9      970.26      937.51     23.79 o
  -1  -2   9     1515.77     1894.70     41.18 o
   0  -2   9     2178.69     2262.60     33.12 o
   1  -2   9     8183.69     8279.32    128.52 o
   2  -2   9        2.18        4.12      5.87 o
   3  -2   9      710.12      728.21     23.95 o
   4  -2   9     2852.24     2950.21     57.38 o
   5  -2   9       14.99       11.12      7.37 o
   6  -2   9      280.76      236.12     35.22 o
  -6  -1   9        2.63        4.04      4.92 o
  -5  -1   9     3243.25     3375.49    113.46 o
  -4  -1   9      842.12      810.67     21.10 o
  -3  -1   9     1073.77     1060.06     20.45 o
  -2  -1   9      945.56      886.12     23.38 o
  -1  -1   9      150.93      141.30      5.19 o
   0  -1   9     3984.69     4260.21     73.65 o
   1  -1   9       93.28       66.62     10.46 o
   2  -1   9       46.49       40.60      7.11 o
   3  -1   9       28.95       28.92      4.48 o
   4  -1   9     1949.96     1947.27     39.71 o
   5  -1   9       41.58       47.42      6.82 o
   6  -1   9      380.70      324.01     47.84 o
  -6   0   9      775.37      918.39     51.46 o
  -5   0   9        4.85       12.24      3.48 o
  -4   0   9       74.60       66.39      9.28 o
  -3   0   9      806.57      781.95     20.63 o
  -2   0   9     1562.21     1347.27    121.94 o
  -1   0   9      753.39      772.73     11.60 o
   0   0   9     2934.49     2967.63     39.40 o
   1   0   9     1289.51     1225.98     30.34 o
   2   0   9       88.79       90.59      6.46 o
   3   0   9     9725.72    10616.69    250.25 o
   4   0   9      923.26      880.66     44.52 o
   5   0   9      295.73      281.26     14.54 o
   6   0   9      274.67      258.27     39.00 o
  -6   1   9      518.16      518.40     31.09 o
  -5   1   9      828.58      756.87     31.13 o
  -4   1   9       35.13       45.97      7.64 o
  -3   1   9     3057.20     3030.10    110.09 o
  -2   1   9      667.59      651.72      8.00 o
  -1   1   9     3078.51     2852.07    252.49 o
   0   1   9     1921.33     1868.29     54.08 o
   1   1   9        5.05       70.29      5.20 o
   2   1   9      901.68      919.37     19.03 o
   3   1   9      395.75      338.09     12.40 o
   4   1   9      304.56      286.64     43.04 o
   5   1   9       17.35        5.08      4.78 o
  -6   2   9      996.02     1195.68     64.94 o
  -5   2   9        2.35       10.63      8.16 o
  -4   2   9     1489.85     1475.24     48.90 o
  -3   2   9       23.13       15.16      5.04 o
  -2   2   9      344.82      274.63     20.11 o
  -1   2   9       24.96       34.93      7.62 o
   0   2   9     2034.13     1981.79     22.43 o
   1   2   9       19.95       13.92      2.49 o
   2   2   9     3073.64     3084.52     53.09 o
   3   2   9     3153.61     3316.58     62.92 o
   4   2   9       29.31       25.63      4.79 o
   5   2   9     1811.17     1864.13    102.04 o
  -5   3   9      198.80      164.71     17.93 o
  -4   3   9     1054.22     1041.60     31.52 o
  -3   3   9     2868.37     2955.36     81.92 o
  -2   3   9      473.44      469.11     19.53 o
  -1   3   9     2204.65     2234.65     46.00 o
   0   3   9      673.31      631.83     39.56 o
   1   3   9     2821.37     2817.86    139.28 o
   2   3   9     2317.34     2307.94     62.97 o
   3   3   9      295.85      260.36     12.43 o
   4   3   9      194.55      170.23     44.88 o
   5   3   9      188.83      150.68     24.87 o
  -5   4   9      463.82      521.02     31.08 o
  -4   4   9     1683.33     1609.25    107.94 o
  -3   4   9       10.09        8.22      3.23 o
  -2   4   9     1695.68     1542.95     38.46 o
  -1   4   9        1.81        7.61      1.58 o
   0   4   9      447.74      408.91     14.74 o
   1   4   9      245.03      215.17      9.22 o
   2   4   9     2774.62     2713.54    107.31 o
   3   4   9       13.55       20.52      5.06 o
   4   4   9     1134.50     1120.93     63.69 o
  -4   5   9     2494.85     2469.19    228.31 o
  -3   5   9      254.49      233.96     29.30 o
  -2   5   9      531.16      543.52     21.81 o
  -1   5   9     2514.64     2681.08     87.88 o
   0   5   9     1176.62     1143.30     39.13 o
   1   5   9     4345.91     4259.94    147.00 o
   2   5   9      142.75      135.82      6.37 o
   3   5   9       95.87      104.86     11.76 o
   4   5   9      329.09      268.88     41.04 o
  -4   6   9      265.18      243.48     44.94 o
  -3   6   9      443.19      453.25     31.48 o
  -2   6   9     1266.50     1212.39     41.86 o
  -1   6   9      198.72      148.81     24.66 o
   0   6   9       70.09       69.89     13.84 o
   1   6   9       80.61       63.57     12.02 o
   2   6   9      269.25      290.12     16.65 o
   3   6   9       32.93       21.97      8.41 o
  -3   7   9      113.59       89.71     12.05 o
  -2   7   9     1586.00     1616.71     62.98 o
  -1   7   9      709.13      709.06     41.70 o
   0   7   9     1364.47     1487.45     82.59 o
   1   7   9     1175.32     1259.79     70.89 o
   2   7   9      117.05      102.12     17.72 o
  -1   8   9       36.68       28.23      8.94 o
   0   8   9      699.45      743.92     41.75 o
  -1 -11  10       16.55       17.56      7.54 o
   0 -11  10       72.87       75.81     14.44 o
   1 -11  10      566.29      641.74     38.74 o
  -2 -10  10      289.13      255.90     26.68 o
  -1 -10  10       34.02       21.57      6.33 o
   0 -10  10      512.96      552.56     35.53 o
   1 -10  10       11.95       14.30      7.28 o
   2 -10  10       63.58       72.87     13.77 o
  -3  -9  10        1.92        4.38      4.77 o
  -2  -9  10      256.74      289.24     18.69 o
  -1  -9  10        5.38       13.04      7.93 o
   0  -9  10     1185.70     1167.93     36.86 o
   1  -9  10      245.07      190.40     26.94 o
   2  -9  10      493.23      505.46     22.71 o
   3  -9  10      650.95      662.53     40.39 o
  -4  -8  10      973.34      970.43     54.50 o
  -3  -8  10      671.43      727.50    100.40 o
  -2  -8  10       38.60       15.20      5.75 o
  -1  -8  10     1278.92     1345.19     66.61 o
   0  -8  10     1390.88     1460.73     49.53 o
   1  -8  10       14.79       25.82      4.53 o
   2  -8  10      196.64      189.33     17.41 o
   3  -8  10      241.91      244.29     16.08 o
   4  -8  10      152.53      125.93     20.99 o
  -4  -7  10      547.33      515.97    126.32 o
  -3  -7  10       81.50       74.47     14.31 o
  -2  -7  10      132.00      112.15     12.36 o
  -1  -7  10      176.50      147.68     13.40 o
   0  -7  10      619.97      629.38     48.34 o
   1  -7  10        1.50        2.46      1.24 o
   2  -7  10     1492.62     1465.58     34.38 o
   3  -7  10     1335.40     1295.10     39.67 o
   4  -7  10     1050.13     1139.07     65.18 o
  -5  -6  10       81.80       82.81     12.01 o
  -4  -6  10      407.18      467.10     30.04 o
  -3  -6  10       29.66       60.38     10.39 o
  -2  -6  10      769.57      729.00     28.82 o
  -1  -6  10     4957.87     4911.06    104.01 o
   0  -6  10       65.75       58.79      6.48 o
   1  -6  10      704.39      804.93     77.77 o
   2  -6  10      124.68      121.74     10.38 o
   3  -6  10        8.58       -1.59      7.90 o
   4  -6  10       89.99       76.77      5.14 o
   5  -6  10     1003.56     1085.71     59.27 o
  -5  -5  10     1212.06     1253.72     56.35 o
  -4  -5  10       78.83       77.73     13.66 o
  -3  -5  10       65.73       53.01      5.72 o
  -2  -5  10      804.28      733.61     82.07 o
  -1  -5  10      357.57      317.53     20.31 o
   0  -5  10        1.30        2.61      1.92 o
   1  -5  10      178.45      162.64      9.74 o
   2  -5  10     2188.02     2178.87     68.62 o
   3  -5  10      152.37      133.16      8.48 o
   4  -5  10     1221.97     1243.45     70.54 o
   5  -5  10      161.70      139.34     16.12 o
  -5  -4  10        5.19        0.40      3.09 o
  -4  -4  10      228.94      280.74     21.74 o
  -3  -4  10      141.30      137.23      8.38 o
  -2  -4  10     4178.23     4518.72     92.35 o
  -1  -4  10      305.24      422.57     33.95 o
   0  -4  10       19.89       31.45      4.32 o
   1  -4  10     3888.78     3867.08     89.63 o
   2  -4  10      353.76      318.95     21.87 o
   3  -4  10      603.41      581.29     14.91 o
   4  -4  10        1.28        5.18      3.44 o
   5  -4  10      185.21      160.95     11.83 o
  -5  -3  10      732.57      754.18    108.47 o
  -4  -3  10      209.29      199.27     19.16 o
  -3  -3  10     2316.96     2286.32     88.32 o
  -2  -3  10      428.06      392.18     27.58 o
  -1  -3  10       30.10       41.16      3.56 o
   0  -3  10     1065.46     1078.25     25.83 o
   1  -3  10     1055.09      998.96     29.85 o
   2  -3  10      147.23      153.53     10.85 o
   3  -3  10      298.96      254.59     14.74 o
   4  -3  10     1825.55     1934.53     98.63 o
   5  -3  10      259.94      248.41     17.66 o
  -5  -2  10      178.37      177.90     19.01 o
  -4  -2  10      244.09      213.80     23.29 o
  -3  -2  10      461.58      456.22     46.97 o
  -2  -2  10      631.69      620.07     19.39 o
  -1  -2  10       42.80      164.21     23.44 o
   0  -2  10     5951.57     6496.16    129.78 o
   1  -2  10     4035.53     4055.32     64.56 o
   2  -2  10       50.72       51.59      4.40 o
   3  -2  10     1615.25     1711.06     39.69 o
   4  -2  10       15.96       12.95      6.30 o
   5  -2  10      501.01      434.31     44.98 o
  -5  -1  10      282.05      293.55     11.34 o
  -4  -1  10      841.30      823.98     23.68 o
  -3  -1  10     2807.09     2886.95    116.56 o
  -2  -1  10        1.62        4.95      2.72 o
  -1  -1  10     1809.41     1825.92     15.98 o
   0  -1  10      444.75      405.59     17.15 o
   1  -1  10      157.53      179.28      9.57 o
   2  -1  10      113.80      111.74     10.44 o
   3  -1  10     2415.38     2462.54     55.22 o
   4  -1  10     1298.07     1312.23     47.66 o
   5  -1  10      433.02      392.98     27.16 o
  -5   0  10        7.34       26.05      9.94 o
  -4   0  10      296.05      244.65     12.83 o
  -3   0  10       34.65       37.56      4.08 o
  -2   0  10        5.37       14.94      4.42 o
   0   0  10     8935.31     9336.49    208.26 o
   1   0  10       33.69       52.58     15.59 o
   2   0  10     1369.34     1466.49     33.26 o
   3   0  10     1545.32     1614.97     34.16 o
   4   0  10      165.69      153.56     22.96 o
   5   0  10      781.26      821.43     47.63 o
  -5   1  10      360.19      367.79     35.44 o
  -4   1  10     1647.62     1426.10    302.01 o
  -3   1  10      385.55      380.45     13.59 o
  -2   1  10      822.28      824.93     15.71 o
  -1   1  10     3426.76     3072.12    196.56 o
   0   1  10      105.67       99.91      4.55 o
   1   1  10       74.45       96.95     28.31 o
   2   1  10        1.20        2.97      1.80 o
   3   1  10     1164.69     1185.43     40.39 o
   4   1  10        3.46        3.19      7.47 o
   5   1  10      544.72      506.64     30.19 o
  -5   2  10      362.07      380.20     36.64 o
  -4   2  10      865.21      797.99     37.35 o
  -3   2  10      117.83       97.31      5.94 o
  -2   2  10       22.03       11.16      2.72 o
  -1   2  10     1851.57     1770.62     32.50 o
   0   2  10        9.80       11.32      1.70 o
   1   2  10       12.41        9.84      8.35 o
   2   2  10     5898.91     5919.95    236.13 o
   3   2  10      409.00      395.84     10.71 o
   4   2  10      782.65      796.39     41.02 o
   5   2  10      328.00      344.35     51.48 o
  -5   3  10       46.14       52.90     10.22 o
  -4   3  10      861.96      960.00     48.39 o
  -3   3  10      401.93      365.12     40.35 o
  -2   3  10     3473.26     3269.53     66.24 o
  -1   3  10     1529.69     1492.33     29.54 o
   0   3  10       92.81       88.94     10.51 o
   1   3  10     1864.66     1903.98     38.26 o
   2   3  10       48.02       49.32      2.69 o
   3   3  10       12.97        8.63     14.49 o
   4   3  10        9.27       22.54      7.97 o
  -4   4  10       23.12       22.22      5.34 o
  -3   4  10       86.36       87.29      7.39 o
  -2   4  10       62.28       62.86      7.53 o
  -1   4  10      354.48      392.87     23.33 o
   0   4  10       40.18       22.61      3.12 o
   1   4  10     3269.25     3024.94    192.20 o
   2   4  10     1646.46     1775.41     43.14 o
   3   4  10       32.53       33.99      7.48 o
   4   4  10     1582.76     1660.31     87.29 o
  -4   5  10      541.45      529.37     77.79 o
  -3   5  10      521.31      458.86     32.64 o
  -2   5  10     1817.07     1847.16     64.07 o
  -1   5  10       51.39       79.74     12.10 o
   0   5  10     2100.71     2279.31     97.29 o
   1   5  10     1465.56     1405.24     59.12 o
   2   5  10        3.20        8.20      5.79 o
   3   5  10      551.83      582.76     34.54 o
  -3   6  10     1080.38     1082.11     41.37 o
  -2   6  10       39.75       25.01      4.31 o
   0   6  10      245.90      242.60     13.83 o
   1   6  10     1949.45     2061.01    112.56 o
   2   6  10       14.57       32.21     12.39 o
  -1   7  10      517.56      475.88     28.32 o
   0   7  10     2087.01     2160.06    111.45 o
   1   7  10       26.30       23.77      8.03 o
  -1 -10  11      159.50      161.00     26.29 o
   0 -10  11       29.48       18.57      6.37 o
   1 -10  11       19.04       17.92      7.94 o
  -3  -9  11      502.94      510.87     32.68 o
  -2  -9  11       10.97       17.57      7.38 o
  -1  -9  11      265.03      265.26     16.85 o
   0  -9  11      380.00      395.82     19.79 o
   1  -9  11      484.01      507.34     22.73 o
   2  -9  11     1160.60     1214.53     69.14 o
   3  -9  11        0.44       20.33      8.86 o
  -3  -8  11      189.50      187.62     20.35 o
  -2  -8  11       71.68       67.45     10.16 o
  -1  -8  11      531.48      562.51     30.10 o
   0  -8  11       16.19       17.13      7.07 o
   1  -8  11      566.28      567.07     19.94 o
   2  -8  11       63.04       73.64      9.44 o
   3  -8  11       71.16       57.59     10.95 o
  -4  -7  11        0.83       15.04      7.90 o
  -3  -7  11        0.05       12.40      4.60 o
  -2  -7  11       11.99       25.31      9.46 o
  -1  -7  11      722.02      757.51     36.11 o
   0  -7  11      322.59      288.87     69.35 o
   1  -7  11     1372.41     1269.69     65.60 o
   2  -7  11      937.58      953.30     24.86 o
   3  -7  11      170.16      156.60      8.08 o
   4  -7  11     1625.65     1782.26     93.30 o
  -4  -6  11      445.48      441.64     36.12 o
  -3  -6  11       40.86       42.05      6.55 o
  -2  -6  11     1631.65     1773.78     84.86 o
  -1  -6  11     1004.72     1005.18     33.67 o
   0  -6  11      440.00      433.00     42.08 o
   1  -6  11      161.19      128.53     15.17 o
   2  -6  11      339.11      297.41     27.62 o
   3  -6  11      427.75      386.11     20.30 o
   4  -6  11      171.62      164.00     18.23 o
  -5  -5  11      551.27      491.48     57.17 o
  -4  -5  11        4.59       12.76      2.78 o
  -3  -5  11      544.31      528.32     23.98 o
  -2  -5  11       18.68       10.67      6.70 o
  -1  -5  11      315.74      342.21     11.64 o
   0  -5  11        2.48        5.55      1.56 o
   1  -5  11     1202.03     1148.72     32.89 o
   2  -5  11      327.17      302.16     15.38 o
   3  -5  11     1704.30     1807.27     53.72 o
   4  -5  11     1127.63     1133.25    107.43 o
  -5  -4  11      298.50      271.70     56.59 o
  -4  -4  11       16.95        9.32      9.02 o
  -3  -4  11     1105.73     1179.71     41.70 o
  -2  -4  11     3975.68     4361.91    140.40 o
  -1  -4  11      380.20      394.55     18.17 o
   0  -4  11     1413.70     1447.00     26.64 o
   1  -4  11      222.11      183.48     12.18 o
   2  -4  11      399.74      417.22     12.10 o
   3  -4  11      649.08      641.25     21.35 o
   4  -4  11      503.13      506.87     46.61 o
   5  -4  11       32.00       15.44     13.20 o
  -5  -3  11       45.57       38.41      8.92 o
  -4  -3  11      187.91      177.57     25.17 o
  -3  -3  11      874.17      873.53     25.66 o
  -2  -3  11      216.41      206.29     10.59 o
  -1  -3  11      224.81      223.69     10.24 o
   0  -3  11      205.25      188.23      7.53 o
   1  -3  11      922.23      879.78     21.86 o
   2  -3  11      188.29      181.39      8.35 o
   3  -3  11     1978.20     2115.13     62.36 o
   4  -3  11       38.07       36.82     14.48 o
   5  -3  11      559.50      546.38     55.13 o
  -5  -2  11        2.51        1.63      2.76 o
  -4  -2  11        5.92        8.42      2.14 o
  -3  -2  11     2768.27     2905.38    110.02 o
  -2  -2  11      437.26      432.99     11.99 o
  -1  -2  11      372.57      376.62     15.60 o
   0  -2  11     3323.36     3507.05    125.19 o
   1  -2  11      659.15      631.76     27.44 o
   2  -2  11     2341.46     2450.67     54.85 o
   3  -2  11       85.62       86.05      7.41 o
   4  -2  11       12.81       18.33      4.41 o
   5  -2  11      493.77      496.62     33.32 o
  -5  -1  11      113.56      107.83     27.84 o
  -4  -1  11     2898.72     3060.13    175.58 o
  -3  -1  11      166.68      135.24     21.66 o
  -2  -1  11       14.55       16.97      1.99 o
  -1  -1  11      718.19      699.28     19.16 o
   0  -1  11      502.10      470.02     17.32 o
   1  -1  11        5.69        4.33      2.82 o
   2  -1  11      753.61      745.06     25.15 o
   3  -1  11      936.31     1034.72     32.15 o
   4  -1  11      178.99      159.72      8.00 o
   5  -1  11     1934.49     2072.45    123.25 o
  -5   0  11        4.41        9.82      5.97 o
  -4   0  11      249.77      209.90     12.14 o
  -3   0  11      363.36      338.35     16.94 o
  -2   0  11       52.33       43.60      2.78 o
  -1   0  11     4463.33     4343.29    127.25 o
   0   0  11     1515.57     1539.97     41.49 o
   1   0  11      126.96      216.88     32.15 o
   2   0  11     1379.66     1446.00     30.24 o
   3   0  11       95.60       96.44      7.64 o
   4   0  11     2131.35     2281.52     75.61 o
   5   0  11        2.65        8.15      6.52 o
  -5   1  11     1294.52     1322.79     70.09 o
  -4   1  11     1536.82     1592.52     76.38 o
  -3   1  11        6.70       10.48      4.77 o
  -2   1  11     1351.02     1428.00     42.31 o
  -1   1  11      423.63      402.48     13.33 o
   0   1  11      251.73      224.70      9.35 o
   1   1  11      867.43      838.34     14.82 o
   2   1  11      602.17      582.44     21.07 o
   3   1  11      229.56       28.19    114.29 o
   4   1  11      526.54      537.42     32.67 o
  -4   2  11       21.43       41.03     10.29 o
  -3   2  11      278.45      271.25     18.15 o
  -2   2  11      589.89      527.25     48.10 o
  -1   2  11     3651.55     3618.30     56.88 o
   0   2  11        3.41        4.39      2.43 o
   1   2  11     1950.31     2006.62     80.31 o
   2   2  11     1191.13     1238.47     45.91 o
   3   2  11     1326.14     1351.88     45.80 o
   4   2  11     1148.27     1134.75     42.53 o
  -4   3  11      121.10      125.16     14.79 o
  -3   3  11      921.32      934.05     33.06 o
  -2   3  11     3173.61     3152.72     95.07 o
  -1   3  11      124.90       98.21     14.58 o
   0   3  11     1135.13     1122.76     34.24 o
   1   3  11      191.17      174.11     45.14 o
   2   3  11      161.66      140.28     16.04 o
   3   3  11       27.88       23.59      3.95 o
   4   3  11      633.42      637.45     37.33 o
  -4   4  11       15.74       16.38      4.15 o
  -3   4  11       56.47       43.86      6.44 o
  -2   4  11     1324.43     1274.10     44.39 o
  -1   4  11        1.33       26.07      7.44 o
   0   4  11      130.15       98.01     35.24 o
   1   4  11     3110.12     2454.19    115.17 o
   2   4  11      440.73      403.10     19.18 o
   3   4  11     1093.11     1076.84     59.00 o
  -3   5  11     2438.05     2446.29     88.82 o
  -2   5  11      363.23      290.54     29.45 o
  -1   5  11      154.02      162.36     18.33 o
   0   5  11     1906.73     2057.26    112.07 o
   1   5  11       20.12       12.97      5.94 o
   2   5  11      339.58      328.99     49.64 o
  -1   6  11      176.22      158.64     25.09 o
   0   6  11     1295.06     1269.94     67.68 o
   1   6  11      289.91      240.31     37.05 o
  -2  -9  12      207.20      215.59     34.08 o
  -1  -9  12      267.61      345.67     52.29 o
   0  -9  12        0.57        3.81      4.46 o
   1  -9  12     1368.37     1478.77     78.40 o
   2  -9  12      867.00      848.80     47.74 o
  -3  -8  12      321.52      288.06     44.07 o
  -2  -8  12      513.29      549.85     34.53 o
  -1  -8  12        4.54       10.94      5.76 o
   0  -8  12      148.11      150.81     12.97 o
   1  -8  12       50.63       35.51      6.80 o
   2  -8  12      728.85      665.12     33.00 o
   3  -8  12        6.74       11.94      5.91 o
  -3  -7  12        7.04        7.25      3.09 o
  -2  -7  12      193.68      206.72     13.23 o
  -1  -7  12      149.10      201.25     33.33 o
   0  -7  12      697.89      661.53     32.95 o
   1  -7  12     1471.92     1330.27    123.75 o
   2  -7  12       14.28       15.57      3.92 o
   3  -7  12      253.71      253.38     17.37 o
  -4  -6  12      294.60      254.93     41.59 o
  -3  -6  12      338.26      344.45     15.76 o
  -2  -6  12      279.64      305.91     13.27 o
  -1  -6  12      119.76      122.79      8.22 o
   0  -6  12     1303.05     1464.22     71.74 o
   1  -6  12       75.06       50.45     10.89 o
   2  -6  12        0.80        4.34      6.39 o
   3  -6  12        6.65       10.27      6.83 o
   4  -6  12      707.08      704.25     40.51 o
  -4  -5  12       83.53       61.67     10.08 o
  -3  -5  12       55.07       37.51      4.48 o
  -2  -5  12      304.82      312.35     14.83 o
  -1  -5  12       20.42       13.06      4.60 o
   0  -5  12      808.90      810.44     28.84 o
   1  -5  12      126.91      132.41     12.88 o
   2  -5  12      125.21      125.28     14.82 o
   3  -5  12     2995.74     3354.22    109.60 o
   4  -5  12      136.30      126.77     14.32 o
  -4  -4  12        2.46        8.50      5.57 o
  -3  -4  12      687.20      772.49     44.12 o
  -2  -4  12      478.30      475.96     15.23 o
  -1  -4  12     1684.00     1808.75     48.83 o
   0  -4  12      609.45      651.89     19.79 o
   1  -4  12       13.93       37.14      8.11 o
   2  -4  12      993.94     1021.24     31.62 o
   3  -4  12       35.79       34.47      4.43 o
   4  -4  12      110.84       92.93     10.66 o
  -4  -3  12      707.94      666.23     41.24 o
  -3  -3  12        2.54        9.34      2.95 o
  -2  -3  12        2.13        8.43      2.90 o
  -1  -3  12       24.66       22.74      2.32 o
   0  -3  12      452.20      469.33     11.17 o
   1  -3  12       12.70        6.92      2.89 o
   2  -3  12     3525.68     3516.96    101.12 o
   3  -3  12     1635.23     1789.85     59.86 o
   4  -3  12       29.46       33.34      5.66 o
  -4  -2  12      272.76      289.82     27.90 o
  -3  -2  12     1389.09     1504.03     37.59 o
  -2  -2  12      382.36      405.48     16.41 o
  -1  -2  12     1773.93     1909.71     36.95 o
   0  -2  12      344.06      374.89     17.02 o
   1  -2  12     1162.86     1230.40     26.59 o
   2  -2  12      704.23      704.21     23.16 o
   3  -2  12      603.10      598.43     16.28 o
   4  -2  12      198.48      204.62     14.85 o
  -4  -1  12      853.61      927.17     53.08 o
  -3  -1  12        8.61       12.01      3.94 o
  -2  -1  12      706.17      714.36     26.34 o
  -1  -1  12      156.25      163.91      8.58 o
   0  -1  12      184.04      175.46      8.97 o
   1  -1  12      379.94      369.65     18.89 o
   2  -1  12     1660.03     1693.26     50.26 o
   3  -1  12        7.35       13.75      3.95 o
   4  -1  12      771.60      833.57     33.98 o
  -4   0  12     1130.64     1288.45     71.71 o
  -3   0  12       29.69       46.07      9.37 o
  -2   0  12      148.88       -0.01      0.83 o
  -1   0  12     1080.30     1181.77     56.51 o
   0   0  12      411.66      372.02     19.12 o
   1   0  12     2970.73     3027.60     98.32 o
   2   0  12        2.49        7.30      4.00 o
   3   0  12      158.77      184.63     11.31 o
   4   0  12      458.65      492.60     35.59 o
  -4   1  12      149.40      140.61     22.06 o
  -3   1  12      477.84      476.38     19.16 o
  -2   1  12      951.54      928.27     41.78 o
  -1   1  12        7.26       10.37      9.88 o
   0   1  12      178.80      173.88      7.32 o
   1   1  12      314.55      308.86      8.94 o
   2   1  12      211.50      231.80     25.88 o
   3   1  12       80.58       66.29      8.06 o
   4   1  12     2355.31     2683.03    126.63 o
  -4   2  12       20.42       23.88      8.64 o
  -3   2  12      169.60      146.97     11.26 o
  -2   2  12     2009.19     1944.18     66.52 o
  -1   2  12      761.11      730.70     20.21 o
   0   2  12     1230.11     1285.92     39.74 o
   1   2  12      840.86      865.81     40.48 o
   2   2  12      105.61       95.04     10.47 o
   3   2  12     2047.01     2049.62    111.88 o
  -3   3  12     1319.66     1317.22     59.88 o
  -2   3  12      309.67      270.13     22.46 o
  -1   3  12      249.56      240.11     40.13 o
   0   3  12      494.79      467.69     20.57 o
   1   3  12      230.67      214.73     13.58 o
   2   3  12       14.30        5.47      5.33 o
   3   3  12      679.90      614.20     36.84 o
  -2   4  12      846.12      766.08     30.00 o
  -1   4  12       34.70       43.48     12.72 o
   0   4  12     1307.64     1448.66     80.39 o
   1   4  12      577.24      582.70     36.33 o
   2   4  12     1345.26     1323.70     70.55 o
  -1   5  12      859.81      827.43     45.73 o
   0   5  12        9.33       15.67      7.62 o
  -2  -8  13      119.02       99.90     17.76 o
  -1  -8  13       54.75       39.78     12.80 o
   0  -8  13       48.06       49.27     10.62 o
   1  -8  13      404.94      437.63     28.04 o
  -2  -7  13      115.68      142.25     11.57 o
  -1  -7  13        0.41       14.28      6.78 o
   0  -7  13     1371.94     1554.75     59.95 o
   1  -7  13      704.72      735.28     43.55 o
   2  -7  13       77.72       62.81      8.10 o
  -3  -6  13      706.99      741.99     30.75 o
  -2  -6  13        1.63        6.38      2.32 o
  -1  -6  13      664.16      692.75     27.85 o
   0  -6  13      168.13      168.18     25.51 o
   1  -6  13      121.94       90.14     10.11 o
   2  -6  13       15.20       14.01      3.02 o
   3  -6  13      432.24      447.31     21.83 o
  -3  -5  13      111.29      110.81     20.86 o
  -2  -5  13       11.52        7.89      2.90 o
  -1  -5  13      742.02      765.44     25.04 o
   0  -5  13     1877.69     1884.04    279.85 o
   1  -5  13        1.75       15.66      5.14 o
   2  -5  13      861.13      878.88     31.24 o
   3  -5  13      602.57      631.32     25.57 o
  -4  -4  13      285.74      218.68     35.56 o
  -3  -4  13      104.92      127.21     13.43 o
  -2  -4  13      611.41      625.57     21.39 o
  -1  -4  13     1871.54     1928.42    170.32 o
   0  -4  13        6.62       10.18      3.71 o
   1  -4  13       76.13       82.66     10.46 o
   2  -4  13       79.93       78.90     11.09 o
   3  -4  13      244.64      228.88     16.29 o
  -4  -3  13      115.41       92.88     16.09 o
  -3  -3  13       95.07       79.82      8.09 o
  -2  -3  13        9.01       10.51      2.58 o
  -1  -3  13     1227.70     1321.49     32.59 o
   0  -3  13       24.41       38.81      2.59 o
   1  -3  13      482.28      548.04     24.05 o
   2  -3  13     2800.66     2960.27     96.87 o
   3  -3  13      217.82      230.97     34.30 o
  -4  -2  13      274.65      329.43     48.92 o
  -3  -2  13      442.63      449.63     51.36 o
  -2  -2  13     2150.35     2338.48     69.05 o
  -1  -2  13      338.83      335.35     13.72 o
   0  -2  13       95.08       56.51      3.55 o
   1  -2  13     1049.44     1068.38     50.21 o
   2  -2  13        3.33       10.12      4.02 o
   3  -2  13      131.19      130.19     13.07 o
  -4  -1  13        0.74        4.04      5.67 o
  -3  -1  13       78.64       28.87     45.90 o
  -2  -1  13        2.05        8.10      9.39 o
  -1  -1  13        5.03       10.76      3.02 o
   0  -1  13      190.87      158.73     15.49 o
   1  -1  13     1764.72     1749.74     59.98 o
   2  -1  13      763.04      812.22     28.64 o
   3  -1  13       64.71       80.63      9.35 o
  -3   0  13      366.87      332.21     31.34 o
  -2   0  13     1280.06     1361.84     64.52 o
  -1   0  13       70.63       48.05     10.64 o
   0   0  13     2336.99     2594.04     62.01 o
   1   0  13     1121.72     1098.53     37.38 o
   2   0  13        1.29        8.43      2.84 o
   3   0  13      649.63      675.55     26.46 o
  -3   1  13      741.64      799.82     43.86 o
  -2   1  13        4.65        2.47      2.52 o
  -1   1  13       72.64       57.29     11.57 o
   0   1  13       63.13       60.04      8.82 o
   1   1  13      846.39      870.54     44.80 o
   2   1  13       17.27       20.46      8.23 o
   3   1  13      989.34     1018.27     55.78 o
  -3   2  13      369.71      427.46     23.96 o
  -2   2  13      438.96      425.50     30.45 o
  -1   2  13      923.32      902.17     36.08 o
   0   2  13     2719.30     2573.97    138.79 o
   1   2  13        9.96       12.35      5.88 o
   2   2  13      483.33      482.32     29.12 o
  -2   3  13        4.73        8.93      3.43 o
  -1   3  13      410.77      372.74     38.74 o
   0   3  13      100.54      118.02     19.67 o
   1   3  13       22.08       25.49     10.08 o
  -1  -7  14       67.79       64.08     12.91 o
   0  -7  14      556.54      580.78     34.32 o
   1  -7  14      217.87      205.40     32.09 o
  -2  -6  14       14.76       11.38      8.03 o
  -1  -6  14      240.63      244.06     45.41 o
   0  -6  14       31.71       26.58      7.29 o
   1  -6  14       13.65       17.50      8.56 o
   2  -6  14      105.49       93.72     11.18 o
  -2  -5  14       20.28       16.00      4.42 o
  -1  -5  14     1107.41     1210.77     38.22 o
   0  -5  14      360.45      348.99     33.35 o
   1  -5  14      518.78      570.80     24.32 o
   2  -5  14      634.69      642.24     25.59 o
  -3  -4  14        0.28        4.40      1.92 o
  -2  -4  14      778.57      884.29     37.46 o
  -1  -4  14      420.20      433.41     27.97 o
   0  -4  14        3.71        5.11      3.44 o
   1  -4  14       30.54       37.03      8.55 o
   2  -4  14      569.83      555.93     22.59 o
  -3  -3  14      110.47       83.09     23.05 o
  -2  -3  14      511.10      531.79     29.93 o
  -1  -3  14      945.20      989.20     82.87 o
   0  -3  14        5.65       22.16      5.12 o
   1  -3  14      782.93      798.38     32.30 o
   2  -3  14      395.31      389.83     25.87 o
  -3  -2  14      338.92      362.60     53.26 o
  -2  -2  14     1349.96     1475.66     56.58 o
  -1  -2  14        2.26       11.09      2.38 o
   0  -2  14      352.17      380.10     27.30 o
   1  -2  14       53.29       67.65     12.12 o
   2  -2  14       44.98       31.00      8.56 o
  -3  -1  14       83.19       74.00     12.64 o
  -2  -1  14      237.50      245.74     23.64 o
  -1  -1  14       80.10       67.80     25.22 o
   0  -1  14      247.31      234.00     24.09 o
   1  -1  14     1622.16     1710.10     65.60 o
   2  -1  14      312.76      321.12     33.72 o
  -2   0  14      231.66      200.42     21.59 o
  -1   0  14       74.72       75.68     19.55 o
   0   0  14     1307.60     1387.38     77.10 o
   1   0  14       18.68       20.94      8.02 o
   2   0  14      289.04      261.11     39.59 o
  -2   1  14        7.77        9.86      5.51 o
  -1   1  14      108.07      105.10     14.08 o
   0   1  14     1230.86     1188.00     63.29 o
   1   1  14      294.20      270.73     40.91 o
   0   2  14      834.51      789.88     44.03 o
  -1  -4  15       38.64       45.22     12.38 o
   0  -4  15        4.84        8.45      3.68 o
  -1  -3  15       60.91       71.23     11.75 o
   0  -3  15      484.16      527.00     34.01 o
   1  -3  15      199.70      220.38     23.68 o
  -1  -2  15      256.62      226.27     34.75 o
   0  -2  15      227.06      207.96     32.15 o
   0  -1  15      494.14      502.79     30.25 o
 
